# Supplementary material for: Emergence and Spread of SARS-CoV-2 Lineages B.1.1.7 and P.1 in Italy
Source: Viruses. 2021 Apr 29;13(5):794. doi: 10.3390/v13050794 (PMC8146936; doi:10.3390/v13050794)
Supplement: Supplementary file 1 [file viruses-13-00794-s001.zip]

Archive with 4 entries (3 files):
- viruses-1196890-suppl/
- viruses-1196890-suppl/Supplementary Figures.pdf
- viruses-1196890-suppl/Supplementary Table S2.xlsx
- viruses-1196890-suppl/Supplementary TableS1.pdf
