# Supplementary material for: Emergence and Spread of SARS-CoV-2 Lineages B.1.1.7 and P.1 in Italy
Source: Viruses. 2021 Apr 29;13(5):794. doi: 10.3390/v13050794 (PMC8146936; doi:10.3390/v13050794)
Supplement: Supplementary file 1 [file viruses-13-00794-s001.zip › viruses-1196890-suppl/Supplementary Table S2.xlsx]

## Sheet: Sheet3
Table S2. List of global SARS-Cov-2 sequence accession numbers.
Accession	Sampling date	Lineage	Geographic Region
EPI_ISL_842002	2020	B.1.1.7	England
EPI_ISL_813296	2020	B.1.1.7	England
EPI_ISL_766219	2020	B.1.1.7	England
EPI_ISL_921263	2020	B.1.1.7	England
EPI_ISL_837876	2020	B.1.1.7	England
EPI_ISL_819383	2020	B.1.1.7	England
EPI_ISL_996742	2021	B.1.1.7	England
EPI_ISL_923652	2021	B.1.1.7	England
EPI_ISL_952607	2021	B.1.1.7	England
EPI_ISL_919102	2021	B.1.1.7	England
EPI_ISL_996115	2021	B.1.1.7	England
EPI_ISL_868119	2021	B.1.1.7	England
EPI_ISL_996305	2021	B.1.1.7	England
EPI_ISL_1000520	2021	B.1.1.7	England
EPI_ISL_1050923	2021	B.1.1.7	England
EPI_ISL_950385	2021	B.1.1.7	England
EPI_ISL_1050926	2021	B.1.1.7	England
EPI_ISL_1107600	2021	B.1.1.7	England
EPI_ISL_868036	2021	B.1.1.7	England
EPI_ISL_1107566	2021	B.1.1.7	England
EPI_ISL_949502	2021	B.1.1.7	England
EPI_ISL_923651	2021	B.1.1.7	England
EPI_ISL_952672	2021	B.1.1.7	England
EPI_ISL_996229	2021	B.1.1.7	England
EPI_ISL_1107570	2021	B.1.1.7	England
EPI_ISL_935560	2021	B.1.1.7	France
EPI_ISL_402125	2019-12-31	B.1.1.7	Wuhan-Hu-1
EPI_ISL_406801	2020-01-05	B.1.1.7	Wuhan
EPI_ISL_660190	2020-10-23	B.1.1.7	South Africa
EPI_ISL_659345	2020-11-03	B.1.1.7	England
EPI_ISL_656927	2020-11-06	B.1.1.7	England
EPI_ISL_656594	2020-11-08	B.1.1.7	England
EPI_ISL_657435	2020-11-08	B.1.1.7	England
EPI_ISL_657426	2020-11-08	B.1.1.7	England
EPI_ISL_658072	2020-11-08	B.1.1.7	England
EPI_ISL_1060506	2020-11-08	B.1.1.7	Spain
EPI_ISL_657630	2020-11-09	B.1.1.7	England
EPI_ISL_657548	2020-11-09	B.1.1.7	England
EPI_ISL_665644	2020-11-09	B.1.1.7	England
EPI_ISL_661546	2020-11-10	B.1.1.7	England
EPI_ISL_665632	2020-11-12	B.1.1.7	England
EPI_ISL_741071	2020-11-12	B.1.1.7	England
EPI_ISL_723978	2020-11-12	B.1.1.7	England
EPI_ISL_676034	2020-11-13	B.1.1.7	England
EPI_ISL_675353	2020-11-13	B.1.1.7	England
EPI_ISL_724827	2020-11-13	B.1.1.7	England
EPI_ISL_675858	2020-11-13	B.1.1.7	England
EPI_ISL_724815	2020-11-13	B.1.1.7	England
EPI_ISL_674672	2020-11-13	B.1.1.7	England
EPI_ISL_675989	2020-11-13	B.1.1.7	England
EPI_ISL_675822	2020-11-14	B.1.1.7	England
EPI_ISL_673840	2020-11-14	B.1.1.7	England
EPI_ISL_668371	2020-11-14	B.1.1.7	England
EPI_ISL_675846	2020-11-14	B.1.1.7	England
EPI_ISL_674936	2020-11-15	B.1.1.7	England
EPI_ISL_720180	2020-11-17	B.1.1.7	England
EPI_ISL_681563	2020-11-17	B.1.1.7	England
EPI_ISL_720129	2020-11-18	B.1.1.7	England
EPI_ISL_703054	2020-11-18	B.1.1.7	England
EPI_ISL_702979	2020-11-19	B.1.1.7	England
EPI_ISL_801169	2020-11-20	B.1.1.7	England
EPI_ISL_702670	2020-11-20	B.1.1.7	England
EPI_ISL_679286	2020-11-21	B.1.1.7	England
EPI_ISL_679262	2020-11-21	B.1.1.7	England
EPI_ISL_704843	2020-11-22	B.1.1.7	England
EPI_ISL_704662	2020-11-22	B.1.1.7	England
EPI_ISL_704933	2020-11-22	B.1.1.7	England
EPI_ISL_801033	2020-11-22	B.1.1.7	England
EPI_ISL_705020	2020-11-22	B.1.1.7	England
EPI_ISL_801018	2020-11-22	B.1.1.7	England
EPI_ISL_704944	2020-11-22	B.1.1.7	England
EPI_ISL_703874	2020-11-25	B.1.1.7	England
EPI_ISL_868881	2020-11-26	B.1.1.7	England
EPI_ISL_709586	2020-11-26	B.1.1.7	England
EPI_ISL_709620	2020-11-26	B.1.1.7	England
EPI_ISL_702193	2020-11-28	B.1.1.7	England
EPI_ISL_702200	2020-11-28	B.1.1.7	England
EPI_ISL_702335	2020-11-29	B.1.1.7	England
EPI_ISL_702042	2020-11-29	B.1.1.7	England
EPI_ISL_702156	2020-11-29	B.1.1.7	England
EPI_ISL_708869	2020-11-30	B.1.1.7	England
EPI_ISL_704736	2020-12-01	B.1.1.7	England
EPI_ISL_1115111	2020-12-01	B.1.1.7	England
EPI_ISL_708939	2020-12-02	B.1.1.7	England
EPI_ISL_822093	2020-12-02	B.1.1.7	England
EPI_ISL_754252	2020-12-04	B.1.1.7	England
EPI_ISL_709214	2020-12-04	B.1.1.7	England
EPI_ISL_833137	2020-12-04	B.1.1.7	South Africa
EPI_ISL_709211	2020-12-05	B.1.1.7	England
EPI_ISL_709385	2020-12-05	B.1.1.7	England
EPI_ISL_766124	2020-12-06	B.1.1.7	England
EPI_ISL_725138	2020-12-06	B.1.1.7	England
EPI_ISL_782761	2020-12-07	B.1.1.7	England
EPI_ISL_783061	2020-12-07	B.1.1.7	England
EPI_ISL_733636	2020-12-07	B.1.1.7	England
EPI_ISL_816883	2020-12-07	B.1.1.7	England
EPI_ISL_800854	2020-12-07	B.1.1.7	England
EPI_ISL_866810	2020-12-07	B.1.1.7	England
EPI_ISL_783012	2020-12-07	B.1.1.7	England
EPI_ISL_742500	2020-12-07	B.1.1.7	Wales
EPI_ISL_733670	2020-12-08	B.1.1.7	England
EPI_ISL_731235	2020-12-08	B.1.1.7	England
EPI_ISL_733852	2020-12-08	B.1.1.7	England
EPI_ISL_730674	2020-12-08	B.1.1.7	England
EPI_ISL_731300	2020-12-09	B.1.1.7	England
EPI_ISL_866428	2020-12-09	B.1.1.7	England
EPI_ISL_730970	2020-12-09	B.1.1.7	England
EPI_ISL_723042	2020-12-09	B.1.1.7	England
EPI_ISL_718862	2020-12-10	B.1.1.7	England
EPI_ISL_719531	2020-12-10	B.1.1.7	England
EPI_ISL_719142	2020-12-10	B.1.1.7	England
EPI_ISL_730814	2020-12-10	B.1.1.7	England
EPI_ISL_718947	2020-12-10	B.1.1.7	England
EPI_ISL_719474	2020-12-10	B.1.1.7	England
EPI_ISL_719164	2020-12-10	B.1.1.7	England
EPI_ISL_718972	2020-12-10	B.1.1.7	England
EPI_ISL_718752	2020-12-10	B.1.1.7	England
EPI_ISL_782639	2020-12-10	B.1.1.7	England
EPI_ISL_741233	2020-12-10	B.1.1.7	England
EPI_ISL_718487	2020-12-10	B.1.1.7	England
EPI_ISL_719111	2020-12-10	B.1.1.7	England
EPI_ISL_719456	2020-12-10	B.1.1.7	England
EPI_ISL_816954	2020-12-10	B.1.1.7	England
EPI_ISL_718341	2020-12-10	B.1.1.7	England
EPI_ISL_719023	2020-12-10	B.1.1.7	England
EPI_ISL_719442	2020-12-10	B.1.1.7	England
EPI_ISL_718391	2020-12-10	B.1.1.7	England
EPI_ISL_718920	2020-12-10	B.1.1.7	England
EPI_ISL_719094	2020-12-10	B.1.1.7	England
EPI_ISL_743699	2020-12-10	B.1.1.7	Wales
EPI_ISL_769739	2020-12-11	B.1.1.7	England
EPI_ISL_719239	2020-12-11	B.1.1.7	England
EPI_ISL_736357	2020-12-11	B.1.1.7	England
EPI_ISL_782709	2020-12-11	B.1.1.7	England
EPI_ISL_731513	2020-12-11	B.1.1.7	England
EPI_ISL_766128	2020-12-11	B.1.1.7	England
EPI_ISL_736229	2020-12-11	B.1.1.7	England
EPI_ISL_718890	2020-12-11	B.1.1.7	England
EPI_ISL_769598	2020-12-12	B.1.1.7	England
EPI_ISL_778610	2020-12-13	B.1.1.7	England
EPI_ISL_778363	2020-12-13	B.1.1.7	England
EPI_ISL_769239	2020-12-13	B.1.1.7	England
EPI_ISL_862251	2020-12-13	B.1.1.7	England
EPI_ISL_769338	2020-12-13	B.1.1.7	England
EPI_ISL_769472	2020-12-13	B.1.1.7	England
EPI_ISL_735850	2020-12-13	B.1.1.7	England
EPI_ISL_778467	2020-12-13	B.1.1.7	England
EPI_ISL_764035	2020-12-13	B.1.1.7	Wales
EPI_ISL_823057	2020-12-13	B.1.1.7	Wales
EPI_ISL_769427	2020-12-14	B.1.1.7	England
EPI_ISL_777015	2020-12-14	B.1.1.7	England
EPI_ISL_820319	2020-12-14	B.1.1.7	England
EPI_ISL_769504	2020-12-14	B.1.1.7	England
EPI_ISL_820569	2020-12-14	B.1.1.7	England
EPI_ISL_741597	2020-12-14	B.1.1.7	England
EPI_ISL_778375	2020-12-14	B.1.1.7	England
EPI_ISL_820379	2020-12-14	B.1.1.7	England
EPI_ISL_778490	2020-12-14	B.1.1.7	England
EPI_ISL_763879	2020-12-14	B.1.1.7	England
EPI_ISL_769327	2020-12-14	B.1.1.7	England
EPI_ISL_763959	2020-12-14	B.1.1.7	England
EPI_ISL_769501	2020-12-14	B.1.1.7	England
EPI_ISL_820181	2020-12-14	B.1.1.7	England
EPI_ISL_763874	2020-12-14	B.1.1.7	England
EPI_ISL_820222	2020-12-14	B.1.1.7	England
EPI_ISL_820604	2020-12-14	B.1.1.7	England
EPI_ISL_820537	2020-12-14	B.1.1.7	England
EPI_ISL_777216	2020-12-15	B.1.1.7	England
EPI_ISL_769009	2020-12-15	B.1.1.7	England
EPI_ISL_768922	2020-12-15	B.1.1.7	England
EPI_ISL_769129	2020-12-15	B.1.1.7	England
EPI_ISL_777147	2020-12-15	B.1.1.7	England
EPI_ISL_769163	2020-12-15	B.1.1.7	England
EPI_ISL_741590	2020-12-15	B.1.1.7	England
EPI_ISL_769015	2020-12-15	B.1.1.7	England
EPI_ISL_769103	2020-12-15	B.1.1.7	England
EPI_ISL_950914	2020-12-15	B.1.1.7	England
EPI_ISL_840351	2020-12-15	B.1.1.7	England
EPI_ISL_769123	2020-12-15	B.1.1.7	England
EPI_ISL_762293	2020-12-15	B.1.1.7	England
EPI_ISL_777552	2020-12-15	B.1.1.7	England
EPI_ISL_756698	2020-12-15	B.1.1.7	England
EPI_ISL_769188	2020-12-15	B.1.1.7	England
EPI_ISL_756874	2020-12-15	B.1.1.7	England
EPI_ISL_777116	2020-12-15	B.1.1.7	England
EPI_ISL_842727	2020-12-15	B.1.1.7	England
EPI_ISL_756919	2020-12-15	B.1.1.7	England
EPI_ISL_768940	2020-12-15	B.1.1.7	England
EPI_ISL_764062	2020-12-15	B.1.1.7	Wales
EPI_ISL_859026	2020-12-15	B.1.1.7	Wales
EPI_ISL_762744	2020-12-16	B.1.1.7	England
EPI_ISL_762353	2020-12-16	B.1.1.7	England
EPI_ISL_763846	2020-12-16	B.1.1.7	England
EPI_ISL_814428	2020-12-16	B.1.1.7	England
EPI_ISL_764038	2020-12-16	B.1.1.7	England
EPI_ISL_817104	2020-12-16	B.1.1.7	England
EPI_ISL_761836	2020-12-16	B.1.1.7	England
EPI_ISL_761827	2020-12-16	B.1.1.7	England
EPI_ISL_766146	2020-12-16	B.1.1.7	England
EPI_ISL_762320	2020-12-16	B.1.1.7	England
EPI_ISL_767113	2020-12-16	B.1.1.7	England
EPI_ISL_842698	2020-12-16	B.1.1.7	England
EPI_ISL_762669	2020-12-16	B.1.1.7	England
EPI_ISL_762470	2020-12-16	B.1.1.7	England
EPI_ISL_761455	2020-12-16	B.1.1.7	England
EPI_ISL_756894	2020-12-16	B.1.1.7	England
EPI_ISL_762854	2020-12-16	B.1.1.7	England
EPI_ISL_769218	2020-12-16	B.1.1.7	England
EPI_ISL_763993	2020-12-16	B.1.1.7	Wales
EPI_ISL_763983	2020-12-16	B.1.1.7	Wales
EPI_ISL_762394	2020-12-17	B.1.1.7	England
EPI_ISL_756517	2020-12-17	B.1.1.7	England
EPI_ISL_762099	2020-12-17	B.1.1.7	England
EPI_ISL_777647	2020-12-17	B.1.1.7	England
EPI_ISL_762290	2020-12-17	B.1.1.7	England
EPI_ISL_762082	2020-12-17	B.1.1.7	England
EPI_ISL_762805	2020-12-17	B.1.1.7	England
EPI_ISL_756610	2020-12-17	B.1.1.7	England
EPI_ISL_762197	2020-12-17	B.1.1.7	England
EPI_ISL_762700	2020-12-17	B.1.1.7	England
EPI_ISL_762119	2020-12-17	B.1.1.7	England
EPI_ISL_762100	2020-12-17	B.1.1.7	England
EPI_ISL_761607	2020-12-17	B.1.1.7	England
EPI_ISL_762525	2020-12-17	B.1.1.7	England
EPI_ISL_761403	2020-12-17	B.1.1.7	England
EPI_ISL_762680	2020-12-17	B.1.1.7	England
EPI_ISL_777120	2020-12-17	B.1.1.7	England
EPI_ISL_762268	2020-12-17	B.1.1.7	England
EPI_ISL_761948	2020-12-17	B.1.1.7	England
EPI_ISL_777519	2020-12-17	B.1.1.7	England
EPI_ISL_777300	2020-12-17	B.1.1.7	England
EPI_ISL_819682	2020-12-17	B.1.1.7	England
EPI_ISL_761379	2020-12-18	B.1.1.7	England
EPI_ISL_761387	2020-12-18	B.1.1.7	England
EPI_ISL_781199	2020-12-18	B.1.1.7	England
EPI_ISL_777414	2020-12-18	B.1.1.7	England
EPI_ISL_777932	2020-12-18	B.1.1.7	England
EPI_ISL_768847	2020-12-18	B.1.1.7	England
EPI_ISL_819782	2020-12-18	B.1.1.7	England
EPI_ISL_819789	2020-12-18	B.1.1.7	England
EPI_ISL_762820	2020-12-18	B.1.1.7	England
EPI_ISL_920248	2020-12-18	B.1.1.7	England
EPI_ISL_819761	2020-12-18	B.1.1.7	England
EPI_ISL_777765	2020-12-18	B.1.1.7	England
EPI_ISL_763920	2020-12-18	B.1.1.7	England
EPI_ISL_778139	2020-12-18	B.1.1.7	England
EPI_ISL_762016	2020-12-18	B.1.1.7	England
EPI_ISL_761600	2020-12-18	B.1.1.7	England
EPI_ISL_761564	2020-12-18	B.1.1.7	England
EPI_ISL_777947	2020-12-18	B.1.1.7	England
EPI_ISL_777990	2020-12-18	B.1.1.7	England
EPI_ISL_823034	2020-12-18	B.1.1.7	Wales
EPI_ISL_777877	2020-12-19	B.1.1.7	England
EPI_ISL_760715	2020-12-19	B.1.1.7	England
EPI_ISL_867178	2020-12-19	B.1.1.7	England
EPI_ISL_760748	2020-12-19	B.1.1.7	England
EPI_ISL_781839	2020-12-19	B.1.1.7	England
EPI_ISL_781846	2020-12-19	B.1.1.7	England
EPI_ISL_781785	2020-12-19	B.1.1.7	England
EPI_ISL_764010	2020-12-19	B.1.1.7	England
EPI_ISL_859227	2020-12-19	B.1.1.7	Wales
EPI_ISL_760966	2020-12-20	B.1.1.7	England
EPI_ISL_761255	2020-12-20	B.1.1.7	England
EPI_ISL_761020	2020-12-20	B.1.1.7	England
EPI_ISL_920483	2020-12-20	B.1.1.7	England
EPI_ISL_761143	2020-12-20	B.1.1.7	England
EPI_ISL_761110	2020-12-20	B.1.1.7	England
EPI_ISL_819858	2020-12-20	B.1.1.7	England
EPI_ISL_998639	2020-12-20	B.1.1.7	England
EPI_ISL_764081	2020-12-20	B.1.1.7	England
EPI_ISL_920613	2020-12-20	B.1.1.7	England
EPI_ISL_761038	2020-12-20	B.1.1.7	England
EPI_ISL_766196	2020-12-20	B.1.1.7	England
EPI_ISL_920774	2020-12-20	B.1.1.7	England
EPI_ISL_761198	2020-12-20	B.1.1.7	England
EPI_ISL_828018	2020-12-20	B.1.1.7	Iceland
EPI_ISL_842652	2020-12-21	B.1.1.7	Argentina
EPI_ISL_760411	2020-12-21	B.1.1.7	England
EPI_ISL_781560	2020-12-21	B.1.1.7	England
EPI_ISL_781521	2020-12-21	B.1.1.7	England
EPI_ISL_804335	2020-12-21	B.1.1.7	England
EPI_ISL_760383	2020-12-21	B.1.1.7	England
EPI_ISL_781406	2020-12-21	B.1.1.7	England
EPI_ISL_950940	2020-12-21	B.1.1.7	England
EPI_ISL_760357	2020-12-21	B.1.1.7	England
EPI_ISL_760349	2020-12-21	B.1.1.7	England
EPI_ISL_781232	2020-12-21	B.1.1.7	England
EPI_ISL_781390	2020-12-21	B.1.1.7	England
EPI_ISL_782425	2020-12-21	B.1.1.7	England
EPI_ISL_760470	2020-12-21	B.1.1.7	England
EPI_ISL_760307	2020-12-21	B.1.1.7	England
EPI_ISL_763854	2020-12-21	B.1.1.7	England
EPI_ISL_920470	2020-12-21	B.1.1.7	England
EPI_ISL_782313	2020-12-21	B.1.1.7	England
EPI_ISL_799828	2020-12-21	B.1.1.7	England
EPI_ISL_781657	2020-12-21	B.1.1.7	England
EPI_ISL_789069	2020-12-21	B.1.1.7	Ireland
EPI_ISL_823054	2020-12-21	B.1.1.7	Wales
EPI_ISL_781672	2020-12-22	B.1.1.7	England
EPI_ISL_860640	2020-12-22	B.1.1.7	England
EPI_ISL_922173	2020-12-22	B.1.1.7	England
EPI_ISL_763853	2020-12-22	B.1.1.7	England
EPI_ISL_950833	2020-12-22	B.1.1.7	England
EPI_ISL_799357	2020-12-22	B.1.1.7	England
EPI_ISL_865771	2020-12-22	B.1.1.7	England
EPI_ISL_950831	2020-12-22	B.1.1.7	England
EPI_ISL_950843	2020-12-22	B.1.1.7	England
EPI_ISL_840737	2020-12-22	B.1.1.7	Wales
EPI_ISL_800506	2020-12-23	B.1.1.7	England
EPI_ISL_840288	2020-12-23	B.1.1.7	England
EPI_ISL_782285	2020-12-23	B.1.1.7	England
EPI_ISL_837024	2020-12-23	B.1.1.7	England
EPI_ISL_804294	2020-12-23	B.1.1.7	England
EPI_ISL_825513	2020-12-23	B.1.1.7	England
EPI_ISL_998732	2020-12-23	B.1.1.7	England
EPI_ISL_799746	2020-12-23	B.1.1.7	England
EPI_ISL_950846	2020-12-23	B.1.1.7	England
EPI_ISL_804345	2020-12-23	B.1.1.7	England
EPI_ISL_804308	2020-12-23	B.1.1.7	England
EPI_ISL_781614	2020-12-23	B.1.1.7	England
EPI_ISL_804241	2020-12-23	B.1.1.7	England
EPI_ISL_919730	2020-12-23	B.1.1.7	England
EPI_ISL_1107751	2020-12-23	B.1.1.7	England
EPI_ISL_843100	2020-12-23	B.1.1.7	England
EPI_ISL_858903	2020-12-23	B.1.1.7	Scotland
EPI_ISL_798832	2020-12-24	B.1.1.7	England
EPI_ISL_819971	2020-12-24	B.1.1.7	England
EPI_ISL_923230	2020-12-24	B.1.1.7	England
EPI_ISL_842557	2020-12-24	B.1.1.7	England
EPI_ISL_799394	2020-12-24	B.1.1.7	England
EPI_ISL_799323	2020-12-24	B.1.1.7	England
EPI_ISL_799412	2020-12-24	B.1.1.7	England
EPI_ISL_798973	2020-12-24	B.1.1.7	England
EPI_ISL_768817	2020-12-24	B.1.1.7	France
EPI_ISL_944237	2020-12-24	B.1.1.7	Israel
EPI_ISL_944263	2020-12-24	B.1.1.7	Israel
EPI_ISL_944258	2020-12-24	B.1.1.7	Israel
EPI_ISL_944236	2020-12-24	B.1.1.7	Israel
EPI_ISL_803854	2020-12-24	B.1.1.7	Spain
EPI_ISL_798654	2020-12-25	B.1.1.7	England
EPI_ISL_820030	2020-12-25	B.1.1.7	England
EPI_ISL_921785	2020-12-25	B.1.1.7	England
EPI_ISL_798357	2020-12-25	B.1.1.7	England
EPI_ISL_798645	2020-12-25	B.1.1.7	England
EPI_ISL_1105003	2020-12-25	B.1.1.7	England
EPI_ISL_905166	2020-12-25	B.1.1.7	Netherlands
EPI_ISL_861860	2020-12-25	B.1.1.7	Switzerland
EPI_ISL_845583	2020-12-26	B.1.1.7	Belgium
EPI_ISL_837882	2020-12-26	B.1.1.7	England
EPI_ISL_799622	2020-12-26	B.1.1.7	England
EPI_ISL_798937	2020-12-26	B.1.1.7	England
EPI_ISL_820077	2020-12-26	B.1.1.7	England
EPI_ISL_799901	2020-12-26	B.1.1.7	England
EPI_ISL_800549	2020-12-26	B.1.1.7	England
EPI_ISL_800469	2020-12-26	B.1.1.7	England
EPI_ISL_838746	2020-12-26	B.1.1.7	England
EPI_ISL_800484	2020-12-26	B.1.1.7	England
EPI_ISL_800467	2020-12-26	B.1.1.7	England
EPI_ISL_800006	2020-12-26	B.1.1.7	England
EPI_ISL_800121	2020-12-26	B.1.1.7	England
EPI_ISL_1104984	2020-12-26	B.1.1.7	England
EPI_ISL_799187	2020-12-26	B.1.1.7	England
EPI_ISL_799875	2020-12-26	B.1.1.7	England
EPI_ISL_782366	2020-12-26	B.1.1.7	England
EPI_ISL_1034166	2020-12-26	B.1.1.7	India
EPI_ISL_802615	2020-12-26	B.1.1.7	USA
EPI_ISL_860082	2020-12-26	B.1.1.7	United Arab Emirates
EPI_ISL_860087	2020-12-26	B.1.1.7	United Arab Emirates
EPI_ISL_797356	2020-12-27	B.1.1.7	England
EPI_ISL_800120	2020-12-27	B.1.1.7	England
EPI_ISL_820156	2020-12-27	B.1.1.7	England
EPI_ISL_799669	2020-12-27	B.1.1.7	England
EPI_ISL_798834	2020-12-27	B.1.1.7	England
EPI_ISL_799513	2020-12-27	B.1.1.7	England
EPI_ISL_797287	2020-12-27	B.1.1.7	England
EPI_ISL_799435	2020-12-27	B.1.1.7	England
EPI_ISL_800229	2020-12-27	B.1.1.7	England
EPI_ISL_820209	2020-12-27	B.1.1.7	England
EPI_ISL_797393	2020-12-27	B.1.1.7	England
EPI_ISL_797368	2020-12-27	B.1.1.7	England
EPI_ISL_797372	2020-12-27	B.1.1.7	England
EPI_ISL_800217	2020-12-27	B.1.1.7	England
EPI_ISL_842010	2020-12-27	B.1.1.7	England
EPI_ISL_800097	2020-12-27	B.1.1.7	England
EPI_ISL_814192	2020-12-27	B.1.1.7	Israel
EPI_ISL_1120826	2020-12-27	B.1.1.7	Switzerland
EPI_ISL_858879	2020-12-27	B.1.1.7	Wales
EPI_ISL_822599	2020-12-27	B.1.1.7	Wales
EPI_ISL_814487	2020-12-27	B.1.1.7	Wales
EPI_ISL_811866	2020-12-28	B.1.1.7	England
EPI_ISL_797532	2020-12-28	B.1.1.7	England
EPI_ISL_797267	2020-12-28	B.1.1.7	England
EPI_ISL_820287	2020-12-28	B.1.1.7	England
EPI_ISL_797384	2020-12-28	B.1.1.7	England
EPI_ISL_799139	2020-12-28	B.1.1.7	England
EPI_ISL_950976	2020-12-28	B.1.1.7	England
EPI_ISL_798268	2020-12-28	B.1.1.7	England
EPI_ISL_839688	2020-12-28	B.1.1.7	England
EPI_ISL_922276	2020-12-28	B.1.1.7	England
EPI_ISL_933453	2020-12-28	B.1.1.7	England
EPI_ISL_838797	2020-12-28	B.1.1.7	England
EPI_ISL_796752	2020-12-28	B.1.1.7	Portugal
EPI_ISL_950955	2020-12-28	B.1.1.7	Scotland
EPI_ISL_797259	2020-12-29	B.1.1.7	England
EPI_ISL_821881	2020-12-29	B.1.1.7	England
EPI_ISL_797738	2020-12-29	B.1.1.7	England
EPI_ISL_821852	2020-12-29	B.1.1.7	England
EPI_ISL_865694	2020-12-29	B.1.1.7	England
EPI_ISL_797849	2020-12-29	B.1.1.7	England
EPI_ISL_816581	2020-12-29	B.1.1.7	England
EPI_ISL_951011	2020-12-29	B.1.1.7	England
EPI_ISL_797429	2020-12-29	B.1.1.7	England
EPI_ISL_933451	2020-12-29	B.1.1.7	England
EPI_ISL_798116	2020-12-29	B.1.1.7	England
EPI_ISL_821899	2020-12-29	B.1.1.7	England
EPI_ISL_797407	2020-12-29	B.1.1.7	England
EPI_ISL_951025	2020-12-29	B.1.1.7	England
EPI_ISL_863532	2020-12-29	B.1.1.7	England
EPI_ISL_797993	2020-12-29	B.1.1.7	England
EPI_ISL_811952	2020-12-29	B.1.1.7	England
EPI_ISL_797963	2020-12-29	B.1.1.7	England
EPI_ISL_799294	2020-12-29	B.1.1.7	England
EPI_ISL_950987	2020-12-29	B.1.1.7	England
EPI_ISL_799107	2020-12-29	B.1.1.7	England
EPI_ISL_865529	2020-12-29	B.1.1.7	England
EPI_ISL_867061	2020-12-29	B.1.1.7	England
EPI_ISL_797425	2020-12-29	B.1.1.7	England
EPI_ISL_798227	2020-12-29	B.1.1.7	England
EPI_ISL_839710	2020-12-29	B.1.1.7	England
EPI_ISL_821946	2020-12-29	B.1.1.7	England
EPI_ISL_798286	2020-12-29	B.1.1.7	England
EPI_ISL_797397	2020-12-29	B.1.1.7	England
EPI_ISL_921384	2020-12-29	B.1.1.7	England
EPI_ISL_797681	2020-12-29	B.1.1.7	England
EPI_ISL_804067	2020-12-29	B.1.1.7	Israel
EPI_ISL_804064	2020-12-29	B.1.1.7	Israel
EPI_ISL_911233	2020-12-29	B.1.1.7	Luxembourg
EPI_ISL_811835	2020-12-29	B.1.1.7	Scotland
EPI_ISL_858728	2020-12-29	B.1.1.7	Scotland
EPI_ISL_924503	2020-12-30	B.1.1.7	England
EPI_ISL_865537	2020-12-30	B.1.1.7	England
EPI_ISL_796918	2020-12-30	B.1.1.7	England
EPI_ISL_1105000	2020-12-30	B.1.1.7	England
EPI_ISL_797339	2020-12-30	B.1.1.7	England
EPI_ISL_922296	2020-12-30	B.1.1.7	England
EPI_ISL_821700	2020-12-30	B.1.1.7	England
EPI_ISL_866168	2020-12-30	B.1.1.7	England
EPI_ISL_918754	2020-12-30	B.1.1.7	England
EPI_ISL_867080	2020-12-30	B.1.1.7	England
EPI_ISL_837158	2020-12-30	B.1.1.7	England
EPI_ISL_833218	2020-12-30	B.1.1.7	Finland
EPI_ISL_913274	2020-12-30	B.1.1.7	Sweden
EPI_ISL_861866	2020-12-30	B.1.1.7	Switzerland
EPI_ISL_910030	2020-12-30	B.1.1.7	Switzerland
EPI_ISL_840629	2020-12-30	B.1.1.7	Wales
EPI_ISL_843156	2020-12-30	B.1.1.7	Northern Ireland
EPI_ISL_882663	2020-12-31	B.1.1.7	Brazil
EPI_ISL_821980	2020-12-31	B.1.1.7	England
EPI_ISL_822206	2020-12-31	B.1.1.7	England
EPI_ISL_882481	2020-12-31	B.1.1.7	England
EPI_ISL_922292	2020-12-31	B.1.1.7	England
EPI_ISL_822089	2020-12-31	B.1.1.7	England
EPI_ISL_822187	2020-12-31	B.1.1.7	England
EPI_ISL_822151	2020-12-31	B.1.1.7	England
EPI_ISL_924525	2020-12-31	B.1.1.7	England
EPI_ISL_797846	2020-12-31	B.1.1.7	England
EPI_ISL_813209	2020-12-31	B.1.1.7	England
EPI_ISL_822056	2020-12-31	B.1.1.7	England
EPI_ISL_797587	2020-12-31	B.1.1.7	England
EPI_ISL_882520	2020-12-31	B.1.1.7	England
EPI_ISL_796876	2020-12-31	B.1.1.7	England
EPI_ISL_882390	2020-12-31	B.1.1.7	England
EPI_ISL_811350	2020-12-31	B.1.1.7	England
EPI_ISL_797094	2020-12-31	B.1.1.7	England
EPI_ISL_822220	2020-12-31	B.1.1.7	England
EPI_ISL_804195	2020-12-31	B.1.1.7	Israel
EPI_ISL_861552	2020-12-31	B.1.1.7	Portugal
EPI_ISL_864976	2020-12-31	B.1.1.7	Scotland
EPI_ISL_794610	2020-12-31	B.1.1.7	New Zealand
EPI_ISL_821556	2021-01-01	B.1.1.7	England
EPI_ISL_811502	2021-01-01	B.1.1.7	England
EPI_ISL_882524	2021-01-01	B.1.1.7	England
EPI_ISL_834274	2021-01-01	B.1.1.7	England
EPI_ISL_821042	2021-01-01	B.1.1.7	England
EPI_ISL_821482	2021-01-01	B.1.1.7	England
EPI_ISL_821187	2021-01-01	B.1.1.7	England
EPI_ISL_922289	2021-01-01	B.1.1.7	England
EPI_ISL_811482	2021-01-01	B.1.1.7	England
EPI_ISL_839085	2021-01-01	B.1.1.7	England
EPI_ISL_797560	2021-01-01	B.1.1.7	England
EPI_ISL_821563	2021-01-01	B.1.1.7	England
EPI_ISL_821261	2021-01-01	B.1.1.7	England
EPI_ISL_821215	2021-01-01	B.1.1.7	England
EPI_ISL_835504	2021-01-01	B.1.1.7	England
EPI_ISL_835119	2021-01-02	B.1.1.7	England
EPI_ISL_811559	2021-01-02	B.1.1.7	England
EPI_ISL_822178	2021-01-02	B.1.1.7	England
EPI_ISL_822022	2021-01-02	B.1.1.7	England
EPI_ISL_820916	2021-01-02	B.1.1.7	England
EPI_ISL_834447	2021-01-02	B.1.1.7	England
EPI_ISL_834393	2021-01-02	B.1.1.7	England
EPI_ISL_835538	2021-01-02	B.1.1.7	England
EPI_ISL_811465	2021-01-02	B.1.1.7	England
EPI_ISL_835657	2021-01-02	B.1.1.7	England
EPI_ISL_820682	2021-01-02	B.1.1.7	England
EPI_ISL_822040	2021-01-02	B.1.1.7	England
EPI_ISL_996433	2021-01-02	B.1.1.7	England
EPI_ISL_951070	2021-01-02	B.1.1.7	England
EPI_ISL_820743	2021-01-02	B.1.1.7	England
EPI_ISL_835861	2021-01-02	B.1.1.7	England
EPI_ISL_835662	2021-01-02	B.1.1.7	England
EPI_ISL_811797	2021-01-02	B.1.1.7	England
EPI_ISL_821391	2021-01-02	B.1.1.7	England
EPI_ISL_820915	2021-01-02	B.1.1.7	England
EPI_ISL_811212	2021-01-02	B.1.1.7	England
EPI_ISL_820931	2021-01-02	B.1.1.7	England
EPI_ISL_820976	2021-01-02	B.1.1.7	England
EPI_ISL_835551	2021-01-02	B.1.1.7	England
EPI_ISL_834227	2021-01-02	B.1.1.7	England
EPI_ISL_820797	2021-01-02	B.1.1.7	England
EPI_ISL_867114	2021-01-02	B.1.1.7	England
EPI_ISL_820793	2021-01-02	B.1.1.7	England
EPI_ISL_834885	2021-01-02	B.1.1.7	England
EPI_ISL_811497	2021-01-02	B.1.1.7	England
EPI_ISL_821580	2021-01-02	B.1.1.7	England
EPI_ISL_822829	2021-01-02	B.1.1.7	Wales
EPI_ISL_841137	2021-01-02	B.1.1.7	Wales
EPI_ISL_918438	2021-01-02	B.1.1.7	Ireland
EPI_ISL_845571	2021-01-03	B.1.1.7	Belgium
EPI_ISL_834383	2021-01-03	B.1.1.7	England
EPI_ISL_839922	2021-01-03	B.1.1.7	England
EPI_ISL_836294	2021-01-03	B.1.1.7	England
EPI_ISL_836400	2021-01-03	B.1.1.7	England
EPI_ISL_882317	2021-01-03	B.1.1.7	England
EPI_ISL_835947	2021-01-03	B.1.1.7	England
EPI_ISL_837933	2021-01-03	B.1.1.7	England
EPI_ISL_835787	2021-01-03	B.1.1.7	England
EPI_ISL_835812	2021-01-03	B.1.1.7	England
EPI_ISL_882546	2021-01-03	B.1.1.7	England
EPI_ISL_836059	2021-01-03	B.1.1.7	England
EPI_ISL_835772	2021-01-03	B.1.1.7	England
EPI_ISL_836265	2021-01-03	B.1.1.7	England
EPI_ISL_834939	2021-01-03	B.1.1.7	England
EPI_ISL_863681	2021-01-03	B.1.1.7	England
EPI_ISL_835793	2021-01-03	B.1.1.7	England
EPI_ISL_811441	2021-01-03	B.1.1.7	England
EPI_ISL_820953	2021-01-03	B.1.1.7	England
EPI_ISL_882561	2021-01-03	B.1.1.7	England
EPI_ISL_811296	2021-01-03	B.1.1.7	England
EPI_ISL_811590	2021-01-03	B.1.1.7	England
EPI_ISL_836217	2021-01-03	B.1.1.7	England
EPI_ISL_835978	2021-01-03	B.1.1.7	England
EPI_ISL_837916	2021-01-03	B.1.1.7	England
EPI_ISL_868311	2021-01-03	B.1.1.7	England
EPI_ISL_811274	2021-01-03	B.1.1.7	England
EPI_ISL_863709	2021-01-03	B.1.1.7	England
EPI_ISL_833209	2021-01-03	B.1.1.7	Finland
EPI_ISL_860210	2021-01-03	B.1.1.7	Norway
EPI_ISL_941626	2021-01-03	B.1.1.7	Portugal
EPI_ISL_913275	2021-01-03	B.1.1.7	Sweden
EPI_ISL_955260	2021-01-03	B.1.1.7	USA
EPI_ISL_818266	2021-01-04	B.1.1.7	Denmark
EPI_ISL_818293	2021-01-04	B.1.1.7	Denmark
EPI_ISL_836493	2021-01-04	B.1.1.7	England
EPI_ISL_836120	2021-01-04	B.1.1.7	England
EPI_ISL_945318	2021-01-04	B.1.1.7	England
EPI_ISL_924900	2021-01-04	B.1.1.7	England
EPI_ISL_816639	2021-01-04	B.1.1.7	England
EPI_ISL_816524	2021-01-04	B.1.1.7	England
EPI_ISL_953223	2021-01-04	B.1.1.7	England
EPI_ISL_836250	2021-01-04	B.1.1.7	England
EPI_ISL_836521	2021-01-04	B.1.1.7	England
EPI_ISL_834552	2021-01-04	B.1.1.7	England
EPI_ISL_945229	2021-01-04	B.1.1.7	England
EPI_ISL_945355	2021-01-04	B.1.1.7	England
EPI_ISL_836729	2021-01-04	B.1.1.7	England
EPI_ISL_836854	2021-01-04	B.1.1.7	England
EPI_ISL_950488	2021-01-04	B.1.1.7	England
EPI_ISL_836941	2021-01-04	B.1.1.7	England
EPI_ISL_1104604	2021-01-04	B.1.1.7	England
EPI_ISL_835573	2021-01-04	B.1.1.7	England
EPI_ISL_835686	2021-01-04	B.1.1.7	England
EPI_ISL_922321	2021-01-04	B.1.1.7	England
EPI_ISL_836484	2021-01-04	B.1.1.7	England
EPI_ISL_834336	2021-01-04	B.1.1.7	England
EPI_ISL_811297	2021-01-04	B.1.1.7	England
EPI_ISL_836508	2021-01-04	B.1.1.7	England
EPI_ISL_836498	2021-01-04	B.1.1.7	England
EPI_ISL_811235	2021-01-04	B.1.1.7	England
EPI_ISL_1073244	2021-01-04	B.1.1.7	Israel
EPI_ISL_1073299	2021-01-04	B.1.1.7	Israel
EPI_ISL_878448	2021-01-04	B.1.1.7	Jordan
EPI_ISL_878452	2021-01-04	B.1.1.7	Jordan
EPI_ISL_858542	2021-01-04	B.1.1.7	Scotland
EPI_ISL_858459	2021-01-04	B.1.1.7	Scotland
EPI_ISL_860252	2021-01-04	B.1.1.7	Switzerland
EPI_ISL_850960	2021-01-04	B.1.1.7	USA
EPI_ISL_857046	2021-01-04	B.1.1.7	USA
EPI_ISL_841169	2021-01-04	B.1.1.7	Wales
EPI_ISL_833987	2021-01-05	B.1.1.7	England
EPI_ISL_1051065	2021-01-05	B.1.1.7	England
EPI_ISL_833835	2021-01-05	B.1.1.7	England
EPI_ISL_1051876	2021-01-05	B.1.1.7	England
EPI_ISL_833830	2021-01-05	B.1.1.7	England
EPI_ISL_834038	2021-01-05	B.1.1.7	England
EPI_ISL_839872	2021-01-05	B.1.1.7	England
EPI_ISL_839889	2021-01-05	B.1.1.7	England
EPI_ISL_864309	2021-01-05	B.1.1.7	England
EPI_ISL_833889	2021-01-05	B.1.1.7	England
EPI_ISL_834785	2021-01-05	B.1.1.7	England
EPI_ISL_834633	2021-01-05	B.1.1.7	England
EPI_ISL_834611	2021-01-05	B.1.1.7	England
EPI_ISL_834036	2021-01-05	B.1.1.7	England
EPI_ISL_834065	2021-01-05	B.1.1.7	England
EPI_ISL_835144	2021-01-05	B.1.1.7	England
EPI_ISL_834635	2021-01-05	B.1.1.7	England
EPI_ISL_835349	2021-01-05	B.1.1.7	England
EPI_ISL_835255	2021-01-05	B.1.1.7	England
EPI_ISL_834725	2021-01-05	B.1.1.7	England
EPI_ISL_1051043	2021-01-05	B.1.1.7	England
EPI_ISL_996454	2021-01-05	B.1.1.7	England
EPI_ISL_834114	2021-01-05	B.1.1.7	England
EPI_ISL_864239	2021-01-05	B.1.1.7	England
EPI_ISL_835216	2021-01-05	B.1.1.7	England
EPI_ISL_922185	2021-01-05	B.1.1.7	England
EPI_ISL_833846	2021-01-05	B.1.1.7	England
EPI_ISL_835379	2021-01-05	B.1.1.7	England
EPI_ISL_839950	2021-01-05	B.1.1.7	England
EPI_ISL_944300	2021-01-05	B.1.1.7	Israel
EPI_ISL_878492	2021-01-05	B.1.1.7	Jordan
EPI_ISL_1055759	2021-01-05	B.1.1.7	Spain
EPI_ISL_850801	2021-01-05	B.1.1.7	USA
EPI_ISL_876638	2021-01-05	B.1.1.7	USA
EPI_ISL_864889	2021-01-06	B.1.1.7	England
EPI_ISL_852297	2021-01-06	B.1.1.7	England
EPI_ISL_951402	2021-01-06	B.1.1.7	England
EPI_ISL_922201	2021-01-06	B.1.1.7	England
EPI_ISL_950136	2021-01-06	B.1.1.7	England
EPI_ISL_852418	2021-01-06	B.1.1.7	England
EPI_ISL_834169	2021-01-06	B.1.1.7	England
EPI_ISL_852388	2021-01-06	B.1.1.7	England
EPI_ISL_944702	2021-01-06	B.1.1.7	Ghana
EPI_ISL_944684	2021-01-06	B.1.1.7	Ghana
EPI_ISL_944701	2021-01-06	B.1.1.7	Ghana
EPI_ISL_893241	2021-01-06	B.1.1.7	Japan
EPI_ISL_964281	2021-01-06	B.1.1.7	Norway
EPI_ISL_861547	2021-01-06	B.1.1.7	Portugal
EPI_ISL_865048	2021-01-06	B.1.1.7	Scotland
EPI_ISL_934367	2021-01-06	B.1.1.7	Sweden
EPI_ISL_894246	2021-01-06	B.1.1.7	Turkey
EPI_ISL_860317	2021-01-07	B.1.1.7	Brazil
EPI_ISL_875248	2021-01-07	B.1.1.7	England
EPI_ISL_833829	2021-01-07	B.1.1.7	England
EPI_ISL_868612	2021-01-07	B.1.1.7	England
EPI_ISL_999440	2021-01-07	B.1.1.7	England
EPI_ISL_875192	2021-01-07	B.1.1.7	England
EPI_ISL_875085	2021-01-07	B.1.1.7	England
EPI_ISL_875309	2021-01-07	B.1.1.7	England
EPI_ISL_864814	2021-01-07	B.1.1.7	England
EPI_ISL_949771	2021-01-07	B.1.1.7	England
EPI_ISL_875125	2021-01-07	B.1.1.7	England
EPI_ISL_875087	2021-01-07	B.1.1.7	England
EPI_ISL_875116	2021-01-07	B.1.1.7	England
EPI_ISL_999420	2021-01-07	B.1.1.7	England
EPI_ISL_833703	2021-01-07	B.1.1.7	England
EPI_ISL_833749	2021-01-07	B.1.1.7	England
EPI_ISL_852424	2021-01-07	B.1.1.7	England
EPI_ISL_868341	2021-01-07	B.1.1.7	England
EPI_ISL_846168	2021-01-07	B.1.1.7	England
EPI_ISL_875295	2021-01-07	B.1.1.7	England
EPI_ISL_860860	2021-01-07	B.1.1.7	France
EPI_ISL_826269	2021-01-07	B.1.1.7	Hungary
EPI_ISL_871898	2021-01-07	B.1.1.7	Spain
EPI_ISL_913272	2021-01-07	B.1.1.7	Sweden
EPI_ISL_1120858	2021-01-07	B.1.1.7	Switzerland
EPI_ISL_1120835	2021-01-07	B.1.1.7	Switzerland
EPI_ISL_841347	2021-01-07	B.1.1.7	Wales
EPI_ISL_851581	2021-01-08	B.1.1.7	England
EPI_ISL_857640	2021-01-08	B.1.1.7	England
EPI_ISL_840054	2021-01-08	B.1.1.7	England
EPI_ISL_833925	2021-01-08	B.1.1.7	England
EPI_ISL_851992	2021-01-08	B.1.1.7	England
EPI_ISL_852178	2021-01-08	B.1.1.7	England
EPI_ISL_833824	2021-01-08	B.1.1.7	England
EPI_ISL_1051346	2021-01-08	B.1.1.7	England
EPI_ISL_857722	2021-01-08	B.1.1.7	England
EPI_ISL_852250	2021-01-08	B.1.1.7	England
EPI_ISL_851388	2021-01-08	B.1.1.7	England
EPI_ISL_852024	2021-01-08	B.1.1.7	England
EPI_ISL_852060	2021-01-08	B.1.1.7	England
EPI_ISL_833838	2021-01-08	B.1.1.7	England
EPI_ISL_945319	2021-01-08	B.1.1.7	England
EPI_ISL_833820	2021-01-08	B.1.1.7	England
EPI_ISL_851580	2021-01-08	B.1.1.7	England
EPI_ISL_833828	2021-01-08	B.1.1.7	England
EPI_ISL_857628	2021-01-08	B.1.1.7	England
EPI_ISL_833660	2021-01-08	B.1.1.7	England
EPI_ISL_864337	2021-01-08	B.1.1.7	England
EPI_ISL_860837	2021-01-08	B.1.1.7	France
EPI_ISL_1036703	2021-01-08	B.1.1.7	USA
EPI_ISL_867308	2021-01-08	B.1.1.7	Wales
EPI_ISL_851867	2021-01-09	B.1.1.7	England
EPI_ISL_845938	2021-01-09	B.1.1.7	England
EPI_ISL_864339	2021-01-09	B.1.1.7	England
EPI_ISL_864351	2021-01-09	B.1.1.7	England
EPI_ISL_866716	2021-01-09	B.1.1.7	England
EPI_ISL_881812	2021-01-09	B.1.1.7	England
EPI_ISL_953238	2021-01-09	B.1.1.7	England
EPI_ISL_864378	2021-01-09	B.1.1.7	England
EPI_ISL_881743	2021-01-09	B.1.1.7	England
EPI_ISL_851900	2021-01-09	B.1.1.7	England
EPI_ISL_881874	2021-01-09	B.1.1.7	England
EPI_ISL_846030	2021-01-09	B.1.1.7	England
EPI_ISL_881697	2021-01-09	B.1.1.7	England
EPI_ISL_864275	2021-01-09	B.1.1.7	England
EPI_ISL_881777	2021-01-09	B.1.1.7	England
EPI_ISL_846024	2021-01-09	B.1.1.7	England
EPI_ISL_864363	2021-01-09	B.1.1.7	England
EPI_ISL_845919	2021-01-09	B.1.1.7	England
EPI_ISL_951246	2021-01-09	B.1.1.7	England
EPI_ISL_846215	2021-01-09	B.1.1.7	England
EPI_ISL_846110	2021-01-09	B.1.1.7	England
EPI_ISL_881810	2021-01-09	B.1.1.7	England
EPI_ISL_881807	2021-01-09	B.1.1.7	England
EPI_ISL_851802	2021-01-09	B.1.1.7	England
EPI_ISL_866114	2021-01-09	B.1.1.7	England
EPI_ISL_846311	2021-01-09	B.1.1.7	England
EPI_ISL_851548	2021-01-09	B.1.1.7	England
EPI_ISL_918891	2021-01-09	B.1.1.7	England
EPI_ISL_881904	2021-01-09	B.1.1.7	England
EPI_ISL_845917	2021-01-09	B.1.1.7	England
EPI_ISL_845932	2021-01-09	B.1.1.7	England
EPI_ISL_851361	2021-01-09	B.1.1.7	England
EPI_ISL_881828	2021-01-09	B.1.1.7	England
EPI_ISL_851703	2021-01-09	B.1.1.7	England
EPI_ISL_953181	2021-01-09	B.1.1.7	England
EPI_ISL_863693	2021-01-09	B.1.1.7	England
EPI_ISL_851675	2021-01-09	B.1.1.7	England
EPI_ISL_943496	2021-01-09	B.1.1.7	Netherlands
EPI_ISL_857950	2021-01-09	B.1.1.7	Scotland
EPI_ISL_865063	2021-01-09	B.1.1.7	Scotland
EPI_ISL_1120846	2021-01-09	B.1.1.7	Switzerland
EPI_ISL_862948	2021-01-10	B.1.1.7	England
EPI_ISL_866631	2021-01-10	B.1.1.7	England
EPI_ISL_882033	2021-01-10	B.1.1.7	England
EPI_ISL_882203	2021-01-10	B.1.1.7	England
EPI_ISL_863737	2021-01-10	B.1.1.7	England
EPI_ISL_851794	2021-01-10	B.1.1.7	England
EPI_ISL_851725	2021-01-10	B.1.1.7	England
EPI_ISL_851770	2021-01-10	B.1.1.7	England
EPI_ISL_851107	2021-01-10	B.1.1.7	England
EPI_ISL_951395	2021-01-10	B.1.1.7	England
EPI_ISL_882271	2021-01-10	B.1.1.7	England
EPI_ISL_873352	2021-01-10	B.1.1.7	England
EPI_ISL_873308	2021-01-10	B.1.1.7	England
EPI_ISL_863061	2021-01-10	B.1.1.7	England
EPI_ISL_865311	2021-01-10	B.1.1.7	England
EPI_ISL_857676	2021-01-10	B.1.1.7	England
EPI_ISL_996514	2021-01-10	B.1.1.7	England
EPI_ISL_857800	2021-01-10	B.1.1.7	England
EPI_ISL_860847	2021-01-10	B.1.1.7	France
EPI_ISL_875428	2021-01-10	B.1.1.7	Ireland
EPI_ISL_904678	2021-01-10	B.1.1.7	Netherlands
EPI_ISL_985076	2021-01-10	B.1.1.7	Nigeria
EPI_ISL_911334	2021-01-10	B.1.1.7	Spain
EPI_ISL_864615	2021-01-10	B.1.1.7	Switzerland
EPI_ISL_1036719	2021-01-10	B.1.1.7	USA
EPI_ISL_841727	2021-01-10	B.1.1.7	Wales
EPI_ISL_934452	2021-01-11	B.1.1.7	Austria
EPI_ISL_935290	2021-01-11	B.1.1.7	Belgium
EPI_ISL_897997	2021-01-11	B.1.1.7	Belgium
EPI_ISL_1049023	2021-01-11	B.1.1.7	Belgium
EPI_ISL_871119	2021-01-11	B.1.1.7	Denmark
EPI_ISL_1025289	2021-01-11	B.1.1.7	Denmark
EPI_ISL_855863	2021-01-11	B.1.1.7	Denmark
EPI_ISL_870274	2021-01-11	B.1.1.7	Denmark
EPI_ISL_870602	2021-01-11	B.1.1.7	Denmark
EPI_ISL_1025193	2021-01-11	B.1.1.7	Denmark
EPI_ISL_926902	2021-01-11	B.1.1.7	Denmark
EPI_ISL_869855	2021-01-11	B.1.1.7	Denmark
EPI_ISL_880708	2021-01-11	B.1.1.7	England
EPI_ISL_951317	2021-01-11	B.1.1.7	England
EPI_ISL_999133	2021-01-11	B.1.1.7	England
EPI_ISL_838024	2021-01-11	B.1.1.7	England
EPI_ISL_1051207	2021-01-11	B.1.1.7	England
EPI_ISL_924860	2021-01-11	B.1.1.7	England
EPI_ISL_987338	2021-01-11	B.1.1.7	England
EPI_ISL_1051212	2021-01-11	B.1.1.7	England
EPI_ISL_873441	2021-01-11	B.1.1.7	England
EPI_ISL_866626	2021-01-11	B.1.1.7	England
EPI_ISL_863242	2021-01-11	B.1.1.7	England
EPI_ISL_923306	2021-01-11	B.1.1.7	England
EPI_ISL_863836	2021-01-11	B.1.1.7	England
EPI_ISL_874261	2021-01-11	B.1.1.7	England
EPI_ISL_873559	2021-01-11	B.1.1.7	England
EPI_ISL_866620	2021-01-11	B.1.1.7	England
EPI_ISL_987487	2021-01-11	B.1.1.7	England
EPI_ISL_885327	2021-01-11	B.1.1.7	England
EPI_ISL_873884	2021-01-11	B.1.1.7	England
EPI_ISL_874146	2021-01-11	B.1.1.7	England
EPI_ISL_863177	2021-01-11	B.1.1.7	England
EPI_ISL_873749	2021-01-11	B.1.1.7	England
EPI_ISL_863060	2021-01-11	B.1.1.7	England
EPI_ISL_863113	2021-01-11	B.1.1.7	England
EPI_ISL_868700	2021-01-11	B.1.1.7	England
EPI_ISL_866246	2021-01-11	B.1.1.7	England
EPI_ISL_920024	2021-01-11	B.1.1.7	England
EPI_ISL_874044	2021-01-11	B.1.1.7	England
EPI_ISL_874031	2021-01-11	B.1.1.7	England
EPI_ISL_874624	2021-01-11	B.1.1.7	England
EPI_ISL_873601	2021-01-11	B.1.1.7	England
EPI_ISL_881612	2021-01-11	B.1.1.7	England
EPI_ISL_999433	2021-01-11	B.1.1.7	England
EPI_ISL_987626	2021-01-11	B.1.1.7	England
EPI_ISL_873963	2021-01-11	B.1.1.7	England
EPI_ISL_873985	2021-01-11	B.1.1.7	England
EPI_ISL_880655	2021-01-11	B.1.1.7	England
EPI_ISL_863636	2021-01-11	B.1.1.7	England
EPI_ISL_857786	2021-01-11	B.1.1.7	England
EPI_ISL_857803	2021-01-11	B.1.1.7	England
EPI_ISL_873526	2021-01-11	B.1.1.7	England
EPI_ISL_881487	2021-01-11	B.1.1.7	England
EPI_ISL_866772	2021-01-11	B.1.1.7	England
EPI_ISL_866739	2021-01-11	B.1.1.7	England
EPI_ISL_866607	2021-01-11	B.1.1.7	England
EPI_ISL_941102	2021-01-11	B.1.1.7	France
EPI_ISL_912672	2021-01-11	B.1.1.7	France
EPI_ISL_909868	2021-01-11	B.1.1.7	Ireland
EPI_ISL_944327	2021-01-11	B.1.1.7	Israel
EPI_ISL_944323	2021-01-11	B.1.1.7	Israel
EPI_ISL_831673	2021-01-11	B.1.1.7	Slovakia
EPI_ISL_911342	2021-01-11	B.1.1.7	Spain
EPI_ISL_894252	2021-01-11	B.1.1.7	Turkey
EPI_ISL_894253	2021-01-11	B.1.1.7	Turkey
EPI_ISL_867252	2021-01-11	B.1.1.7	Wales
EPI_ISL_867353	2021-01-11	B.1.1.7	Wales
EPI_ISL_867404	2021-01-11	B.1.1.7	Wales
EPI_ISL_892191	2021-01-11	B.1.1.7	Wales
EPI_ISL_981963	2021-01-11	B.1.1.7	Spain
EPI_ISL_1049048	2021-01-12	B.1.1.7	Belgium
EPI_ISL_924996	2021-01-12	B.1.1.7	England
EPI_ISL_1050521	2021-01-12	B.1.1.7	England
EPI_ISL_879450	2021-01-12	B.1.1.7	England
EPI_ISL_874460	2021-01-12	B.1.1.7	England
EPI_ISL_916839	2021-01-12	B.1.1.7	England
EPI_ISL_866752	2021-01-12	B.1.1.7	England
EPI_ISL_866749	2021-01-12	B.1.1.7	England
EPI_ISL_874875	2021-01-12	B.1.1.7	England
EPI_ISL_1051469	2021-01-12	B.1.1.7	England
EPI_ISL_881412	2021-01-12	B.1.1.7	England
EPI_ISL_881595	2021-01-12	B.1.1.7	England
EPI_ISL_920917	2021-01-12	B.1.1.7	England
EPI_ISL_880638	2021-01-12	B.1.1.7	England
EPI_ISL_874275	2021-01-12	B.1.1.7	England
EPI_ISL_874668	2021-01-12	B.1.1.7	England
EPI_ISL_864092	2021-01-12	B.1.1.7	England
EPI_ISL_881605	2021-01-12	B.1.1.7	England
EPI_ISL_881328	2021-01-12	B.1.1.7	England
EPI_ISL_874570	2021-01-12	B.1.1.7	England
EPI_ISL_999210	2021-01-12	B.1.1.7	England
EPI_ISL_1051213	2021-01-12	B.1.1.7	England
EPI_ISL_916722	2021-01-12	B.1.1.7	England
EPI_ISL_881611	2021-01-12	B.1.1.7	England
EPI_ISL_864172	2021-01-12	B.1.1.7	England
EPI_ISL_874857	2021-01-12	B.1.1.7	England
EPI_ISL_874696	2021-01-12	B.1.1.7	England
EPI_ISL_864042	2021-01-12	B.1.1.7	England
EPI_ISL_874456	2021-01-12	B.1.1.7	England
EPI_ISL_874860	2021-01-12	B.1.1.7	England
EPI_ISL_874700	2021-01-12	B.1.1.7	England
EPI_ISL_864189	2021-01-12	B.1.1.7	England
EPI_ISL_881453	2021-01-12	B.1.1.7	England
EPI_ISL_864154	2021-01-12	B.1.1.7	England
EPI_ISL_874343	2021-01-12	B.1.1.7	England
EPI_ISL_874380	2021-01-12	B.1.1.7	England
EPI_ISL_863357	2021-01-12	B.1.1.7	England
EPI_ISL_993998	2021-01-12	B.1.1.7	England
EPI_ISL_920937	2021-01-12	B.1.1.7	England
EPI_ISL_916851	2021-01-12	B.1.1.7	England
EPI_ISL_880617	2021-01-12	B.1.1.7	England
EPI_ISL_864048	2021-01-12	B.1.1.7	England
EPI_ISL_874978	2021-01-12	B.1.1.7	England
EPI_ISL_864013	2021-01-12	B.1.1.7	England
EPI_ISL_874497	2021-01-12	B.1.1.7	England
EPI_ISL_874009	2021-01-12	B.1.1.7	England
EPI_ISL_881525	2021-01-12	B.1.1.7	England
EPI_ISL_866876	2021-01-12	B.1.1.7	England
EPI_ISL_864000	2021-01-12	B.1.1.7	England
EPI_ISL_904684	2021-01-12	B.1.1.7	Netherlands
EPI_ISL_941738	2021-01-12	B.1.1.7	Portugal
EPI_ISL_941576	2021-01-12	B.1.1.7	Portugal
EPI_ISL_922655	2021-01-12	B.1.1.7	Wales
EPI_ISL_922398	2021-01-12	B.1.1.7	Wales
EPI_ISL_913751	2021-01-13	B.1.1.7	Belgium
EPI_ISL_913761	2021-01-13	B.1.1.7	Belgium
EPI_ISL_866978	2021-01-13	B.1.1.7	England
EPI_ISL_879019	2021-01-13	B.1.1.7	England
EPI_ISL_874594	2021-01-13	B.1.1.7	England
EPI_ISL_916960	2021-01-13	B.1.1.7	England
EPI_ISL_993835	2021-01-13	B.1.1.7	England
EPI_ISL_993799	2021-01-13	B.1.1.7	England
EPI_ISL_916914	2021-01-13	B.1.1.7	England
EPI_ISL_917028	2021-01-13	B.1.1.7	England
EPI_ISL_999142	2021-01-13	B.1.1.7	England
EPI_ISL_879870	2021-01-13	B.1.1.7	England
EPI_ISL_920039	2021-01-13	B.1.1.7	England
EPI_ISL_881317	2021-01-13	B.1.1.7	England
EPI_ISL_881362	2021-01-13	B.1.1.7	England
EPI_ISL_874834	2021-01-13	B.1.1.7	England
EPI_ISL_881304	2021-01-13	B.1.1.7	England
EPI_ISL_916903	2021-01-13	B.1.1.7	England
EPI_ISL_881484	2021-01-13	B.1.1.7	England
EPI_ISL_881370	2021-01-13	B.1.1.7	England
EPI_ISL_878919	2021-01-13	B.1.1.7	England
EPI_ISL_865921	2021-01-13	B.1.1.7	England
EPI_ISL_944708	2021-01-13	B.1.1.7	Ghana
EPI_ISL_904976	2021-01-13	B.1.1.7	Netherlands
EPI_ISL_867466	2021-01-13	B.1.1.7	Wales
EPI_ISL_934685	2021-01-14	B.1.1.7	Austria
EPI_ISL_880110	2021-01-14	B.1.1.7	England
EPI_ISL_879693	2021-01-14	B.1.1.7	England
EPI_ISL_987506	2021-01-14	B.1.1.7	England
EPI_ISL_951425	2021-01-14	B.1.1.7	England
EPI_ISL_873832	2021-01-14	B.1.1.7	England
EPI_ISL_999108	2021-01-14	B.1.1.7	England
EPI_ISL_873661	2021-01-14	B.1.1.7	England
EPI_ISL_879882	2021-01-14	B.1.1.7	England
EPI_ISL_863381	2021-01-14	B.1.1.7	England
EPI_ISL_878507	2021-01-14	B.1.1.7	England
EPI_ISL_881111	2021-01-14	B.1.1.7	England
EPI_ISL_987610	2021-01-14	B.1.1.7	England
EPI_ISL_917049	2021-01-14	B.1.1.7	England
EPI_ISL_879834	2021-01-14	B.1.1.7	England
EPI_ISL_873883	2021-01-14	B.1.1.7	England
EPI_ISL_879854	2021-01-14	B.1.1.7	England
EPI_ISL_881044	2021-01-14	B.1.1.7	England
EPI_ISL_987418	2021-01-14	B.1.1.7	England
EPI_ISL_863345	2021-01-14	B.1.1.7	England
EPI_ISL_880036	2021-01-14	B.1.1.7	England
EPI_ISL_993941	2021-01-14	B.1.1.7	England
EPI_ISL_873863	2021-01-14	B.1.1.7	England
EPI_ISL_878993	2021-01-14	B.1.1.7	England
EPI_ISL_919057	2021-01-14	B.1.1.7	England
EPI_ISL_999406	2021-01-14	B.1.1.7	England
EPI_ISL_941096	2021-01-14	B.1.1.7	France
EPI_ISL_954022	2021-01-14	B.1.1.7	France
EPI_ISL_954031	2021-01-14	B.1.1.7	France
EPI_ISL_935555	2021-01-14	B.1.1.7	France
EPI_ISL_909854	2021-01-14	B.1.1.7	Ireland
EPI_ISL_944354	2021-01-14	B.1.1.7	Israel
EPI_ISL_860278	2021-01-14	B.1.1.7	Norway
EPI_ISL_918080	2021-01-14	B.1.1.7	Scotland
EPI_ISL_1060258	2021-01-14	B.1.1.7	Spain
EPI_ISL_883319	2021-01-14	B.1.1.7	USA
EPI_ISL_883320	2021-01-14	B.1.1.7	USA
EPI_ISL_993812	2021-01-15	B.1.1.7	England
EPI_ISL_879650	2021-01-15	B.1.1.7	England
EPI_ISL_993942	2021-01-15	B.1.1.7	England
EPI_ISL_880418	2021-01-15	B.1.1.7	England
EPI_ISL_993093	2021-01-15	B.1.1.7	England
EPI_ISL_949291	2021-01-15	B.1.1.7	England
EPI_ISL_994045	2021-01-15	B.1.1.7	England
EPI_ISL_993819	2021-01-15	B.1.1.7	England
EPI_ISL_993796	2021-01-15	B.1.1.7	England
EPI_ISL_879045	2021-01-15	B.1.1.7	England
EPI_ISL_879899	2021-01-15	B.1.1.7	England
EPI_ISL_993756	2021-01-15	B.1.1.7	England
EPI_ISL_885499	2021-01-15	B.1.1.7	England
EPI_ISL_880392	2021-01-15	B.1.1.7	England
EPI_ISL_949262	2021-01-15	B.1.1.7	England
EPI_ISL_994058	2021-01-15	B.1.1.7	England
EPI_ISL_999169	2021-01-15	B.1.1.7	England
EPI_ISL_998314	2021-01-15	B.1.1.7	England
EPI_ISL_917063	2021-01-15	B.1.1.7	England
EPI_ISL_994473	2021-01-15	B.1.1.7	England
EPI_ISL_994024	2021-01-15	B.1.1.7	England
EPI_ISL_879389	2021-01-15	B.1.1.7	England
EPI_ISL_878966	2021-01-15	B.1.1.7	England
EPI_ISL_878149	2021-01-15	B.1.1.7	England
EPI_ISL_885962	2021-01-15	B.1.1.7	England
EPI_ISL_999507	2021-01-15	B.1.1.7	England
EPI_ISL_880518	2021-01-15	B.1.1.7	England
EPI_ISL_879408	2021-01-15	B.1.1.7	England
EPI_ISL_877907	2021-01-15	B.1.1.7	England
EPI_ISL_923702	2021-01-15	B.1.1.7	England
EPI_ISL_924062	2021-01-15	B.1.1.7	England
EPI_ISL_949258	2021-01-15	B.1.1.7	England
EPI_ISL_943293	2021-01-15	B.1.1.7	Netherlands
EPI_ISL_948977	2021-01-15	B.1.1.7	Scotland
EPI_ISL_948974	2021-01-15	B.1.1.7	Scotland
EPI_ISL_911313	2021-01-15	B.1.1.7	Spain
EPI_ISL_1008992	2021-01-15	B.1.1.7	Spain
EPI_ISL_884586	2021-01-15	B.1.1.7	USA
EPI_ISL_1040966	2021-01-15	B.1.1.7	Poland
EPI_ISL_908069	2021-01-16	B.1.1.7	England
EPI_ISL_999159	2021-01-16	B.1.1.7	England
EPI_ISL_878970	2021-01-16	B.1.1.7	England
EPI_ISL_879282	2021-01-16	B.1.1.7	England
EPI_ISL_908071	2021-01-16	B.1.1.7	England
EPI_ISL_879210	2021-01-16	B.1.1.7	England
EPI_ISL_879289	2021-01-16	B.1.1.7	England
EPI_ISL_885532	2021-01-16	B.1.1.7	England
EPI_ISL_922151	2021-01-16	B.1.1.7	England
EPI_ISL_909241	2021-01-16	B.1.1.7	England
EPI_ISL_866320	2021-01-16	B.1.1.7	England
EPI_ISL_908178	2021-01-16	B.1.1.7	England
EPI_ISL_879702	2021-01-16	B.1.1.7	England
EPI_ISL_885222	2021-01-16	B.1.1.7	England
EPI_ISL_909247	2021-01-16	B.1.1.7	England
EPI_ISL_1050970	2021-01-16	B.1.1.7	England
EPI_ISL_908239	2021-01-16	B.1.1.7	England
EPI_ISL_909567	2021-01-16	B.1.1.7	England
EPI_ISL_879131	2021-01-16	B.1.1.7	England
EPI_ISL_878994	2021-01-16	B.1.1.7	England
EPI_ISL_994534	2021-01-16	B.1.1.7	England
EPI_ISL_878881	2021-01-16	B.1.1.7	England
EPI_ISL_879127	2021-01-16	B.1.1.7	England
EPI_ISL_993699	2021-01-16	B.1.1.7	England
EPI_ISL_879046	2021-01-16	B.1.1.7	England
EPI_ISL_993133	2021-01-16	B.1.1.7	England
EPI_ISL_879209	2021-01-16	B.1.1.7	England
EPI_ISL_879233	2021-01-16	B.1.1.7	England
EPI_ISL_886032	2021-01-16	B.1.1.7	England
EPI_ISL_885749	2021-01-16	B.1.1.7	England
EPI_ISL_994408	2021-01-16	B.1.1.7	England
EPI_ISL_993687	2021-01-16	B.1.1.7	England
EPI_ISL_994296	2021-01-16	B.1.1.7	England
EPI_ISL_952862	2021-01-16	B.1.1.7	England
EPI_ISL_935625	2021-01-16	B.1.1.7	France
EPI_ISL_1055110	2021-01-16	B.1.1.7	Ireland
EPI_ISL_1008996	2021-01-16	B.1.1.7	Spain
EPI_ISL_922755	2021-01-16	B.1.1.7	Wales
EPI_ISL_922747	2021-01-16	B.1.1.7	Wales
EPI_ISL_908076	2021-01-17	B.1.1.7	England
EPI_ISL_920507	2021-01-17	B.1.1.7	England
EPI_ISL_878035	2021-01-17	B.1.1.7	England
EPI_ISL_877941	2021-01-17	B.1.1.7	England
EPI_ISL_993693	2021-01-17	B.1.1.7	England
EPI_ISL_879319	2021-01-17	B.1.1.7	England
EPI_ISL_994450	2021-01-17	B.1.1.7	England
EPI_ISL_908247	2021-01-17	B.1.1.7	England
EPI_ISL_877923	2021-01-17	B.1.1.7	England
EPI_ISL_878081	2021-01-17	B.1.1.7	England
EPI_ISL_885456	2021-01-17	B.1.1.7	England
EPI_ISL_993344	2021-01-17	B.1.1.7	England
EPI_ISL_908241	2021-01-17	B.1.1.7	England
EPI_ISL_879352	2021-01-17	B.1.1.7	England
EPI_ISL_877813	2021-01-17	B.1.1.7	England
EPI_ISL_885951	2021-01-17	B.1.1.7	England
EPI_ISL_993652	2021-01-17	B.1.1.7	England
EPI_ISL_909146	2021-01-17	B.1.1.7	England
EPI_ISL_908097	2021-01-17	B.1.1.7	England
EPI_ISL_909362	2021-01-17	B.1.1.7	England
EPI_ISL_993287	2021-01-17	B.1.1.7	England
EPI_ISL_866020	2021-01-17	B.1.1.7	England
EPI_ISL_909308	2021-01-17	B.1.1.7	England
EPI_ISL_995853	2021-01-17	B.1.1.7	Finland
EPI_ISL_941051	2021-01-17	B.1.1.7	France
EPI_ISL_941609	2021-01-17	B.1.1.7	Portugal
EPI_ISL_941505	2021-01-17	B.1.1.7	Portugal
EPI_ISL_917868	2021-01-17	B.1.1.7	Scotland
EPI_ISL_917900	2021-01-17	B.1.1.7	Scotland
EPI_ISL_917885	2021-01-17	B.1.1.7	Scotland
EPI_ISL_917924	2021-01-17	B.1.1.7	Scotland
EPI_ISL_966578	2021-01-17	B.1.1.7	USA
EPI_ISL_928572	2021-01-18	B.1.1.7	Denmark
EPI_ISL_973591	2021-01-18	B.1.1.7	Denmark
EPI_ISL_1025075	2021-01-18	B.1.1.7	Denmark
EPI_ISL_926920	2021-01-18	B.1.1.7	Denmark
EPI_ISL_930318	2021-01-18	B.1.1.7	Denmark
EPI_ISL_869635	2021-01-18	B.1.1.7	Denmark
EPI_ISL_926640	2021-01-18	B.1.1.7	Denmark
EPI_ISL_930149	2021-01-18	B.1.1.7	Denmark
EPI_ISL_929646	2021-01-18	B.1.1.7	Denmark
EPI_ISL_927738	2021-01-18	B.1.1.7	Denmark
EPI_ISL_993109	2021-01-18	B.1.1.7	England
EPI_ISL_886105	2021-01-18	B.1.1.7	England
EPI_ISL_891292	2021-01-18	B.1.1.7	England
EPI_ISL_891837	2021-01-18	B.1.1.7	England
EPI_ISL_993700	2021-01-18	B.1.1.7	England
EPI_ISL_999499	2021-01-18	B.1.1.7	England
EPI_ISL_885884	2021-01-18	B.1.1.7	England
EPI_ISL_908990	2021-01-18	B.1.1.7	England
EPI_ISL_909230	2021-01-18	B.1.1.7	England
EPI_ISL_993695	2021-01-18	B.1.1.7	England
EPI_ISL_885969	2021-01-18	B.1.1.7	England
EPI_ISL_909515	2021-01-18	B.1.1.7	England
EPI_ISL_886003	2021-01-18	B.1.1.7	England
EPI_ISL_885948	2021-01-18	B.1.1.7	England
EPI_ISL_992722	2021-01-18	B.1.1.7	England
EPI_ISL_993282	2021-01-18	B.1.1.7	England
EPI_ISL_885831	2021-01-18	B.1.1.7	England
EPI_ISL_993619	2021-01-18	B.1.1.7	England
EPI_ISL_908933	2021-01-18	B.1.1.7	England
EPI_ISL_891627	2021-01-18	B.1.1.7	England
EPI_ISL_908287	2021-01-18	B.1.1.7	England
EPI_ISL_993440	2021-01-18	B.1.1.7	England
EPI_ISL_909590	2021-01-18	B.1.1.7	England
EPI_ISL_909117	2021-01-18	B.1.1.7	England
EPI_ISL_908946	2021-01-18	B.1.1.7	England
EPI_ISL_908951	2021-01-18	B.1.1.7	England
EPI_ISL_995867	2021-01-18	B.1.1.7	Finland
EPI_ISL_912263	2021-01-18	B.1.1.7	Germany
EPI_ISL_961221	2021-01-18	B.1.1.7	Spain
EPI_ISL_914006	2021-01-18	B.1.1.7	USA
EPI_ISL_922971	2021-01-18	B.1.1.7	Wales
EPI_ISL_906053	2021-01-18	B.1.1.7	Czech Republic
EPI_ISL_940843	2021-01-19	B.1.1.7	Belgium
EPI_ISL_962183	2021-01-19	B.1.1.7	Canada
EPI_ISL_916495	2021-01-19	B.1.1.7	England
EPI_ISL_994147	2021-01-19	B.1.1.7	England
EPI_ISL_933289	2021-01-19	B.1.1.7	England
EPI_ISL_862242	2021-01-19	B.1.1.7	England
EPI_ISL_994183	2021-01-19	B.1.1.7	England
EPI_ISL_921899	2021-01-19	B.1.1.7	England
EPI_ISL_921902	2021-01-19	B.1.1.7	England
EPI_ISL_921898	2021-01-19	B.1.1.7	England
EPI_ISL_994211	2021-01-19	B.1.1.7	England
EPI_ISL_933386	2021-01-19	B.1.1.7	England
EPI_ISL_862248	2021-01-19	B.1.1.7	England
EPI_ISL_891628	2021-01-19	B.1.1.7	England
EPI_ISL_908816	2021-01-19	B.1.1.7	England
EPI_ISL_909588	2021-01-19	B.1.1.7	England
EPI_ISL_951489	2021-01-19	B.1.1.7	England
EPI_ISL_891772	2021-01-19	B.1.1.7	England
EPI_ISL_862212	2021-01-19	B.1.1.7	England
EPI_ISL_994094	2021-01-19	B.1.1.7	England
EPI_ISL_952412	2021-01-19	B.1.1.7	England
EPI_ISL_866029	2021-01-19	B.1.1.7	England
EPI_ISL_994248	2021-01-19	B.1.1.7	England
EPI_ISL_891544	2021-01-19	B.1.1.7	England
EPI_ISL_908587	2021-01-19	B.1.1.7	England
EPI_ISL_908837	2021-01-19	B.1.1.7	England
EPI_ISL_994217	2021-01-19	B.1.1.7	England
EPI_ISL_991464	2021-01-19	B.1.1.7	England
EPI_ISL_891426	2021-01-19	B.1.1.7	England
EPI_ISL_907727	2021-01-19	B.1.1.7	England
EPI_ISL_919015	2021-01-19	B.1.1.7	England
EPI_ISL_908663	2021-01-19	B.1.1.7	England
EPI_ISL_994110	2021-01-19	B.1.1.7	England
EPI_ISL_908717	2021-01-19	B.1.1.7	England
EPI_ISL_909284	2021-01-19	B.1.1.7	England
EPI_ISL_862229	2021-01-19	B.1.1.7	England
EPI_ISL_908732	2021-01-19	B.1.1.7	England
EPI_ISL_908653	2021-01-19	B.1.1.7	England
EPI_ISL_916229	2021-01-19	B.1.1.7	England
EPI_ISL_885957	2021-01-19	B.1.1.7	England
EPI_ISL_982885	2021-01-19	B.1.1.7	France
EPI_ISL_959781	2021-01-19	B.1.1.7	Ireland
EPI_ISL_959795	2021-01-19	B.1.1.7	Ireland
EPI_ISL_959788	2021-01-19	B.1.1.7	Ireland
EPI_ISL_1019910	2021-01-19	B.1.1.7	Scotland
EPI_ISL_1019928	2021-01-19	B.1.1.7	Scotland
EPI_ISL_1020010	2021-01-19	B.1.1.7	Scotland
EPI_ISL_940647	2021-01-19	B.1.1.7	Turkey
EPI_ISL_862239	2021-01-19	B.1.1.7	England
EPI_ISL_993019	2021-01-20	B.1.1.7	England
EPI_ISL_916291	2021-01-20	B.1.1.7	England
EPI_ISL_992535	2021-01-20	B.1.1.7	England
EPI_ISL_932639	2021-01-20	B.1.1.7	England
EPI_ISL_921938	2021-01-20	B.1.1.7	England
EPI_ISL_949450	2021-01-20	B.1.1.7	England
EPI_ISL_992826	2021-01-20	B.1.1.7	England
EPI_ISL_916186	2021-01-20	B.1.1.7	England
EPI_ISL_992968	2021-01-20	B.1.1.7	England
EPI_ISL_909557	2021-01-20	B.1.1.7	England
EPI_ISL_949445	2021-01-20	B.1.1.7	England
EPI_ISL_916223	2021-01-20	B.1.1.7	England
EPI_ISL_992303	2021-01-20	B.1.1.7	England
EPI_ISL_992888	2021-01-20	B.1.1.7	England
EPI_ISL_999188	2021-01-20	B.1.1.7	England
EPI_ISL_909317	2021-01-20	B.1.1.7	England
EPI_ISL_992776	2021-01-20	B.1.1.7	England
EPI_ISL_993018	2021-01-20	B.1.1.7	England
EPI_ISL_921866	2021-01-20	B.1.1.7	England
EPI_ISL_992735	2021-01-20	B.1.1.7	England
EPI_ISL_907641	2021-01-20	B.1.1.7	England
EPI_ISL_909325	2021-01-20	B.1.1.7	England
EPI_ISL_916299	2021-01-20	B.1.1.7	England
EPI_ISL_992219	2021-01-20	B.1.1.7	England
EPI_ISL_992491	2021-01-20	B.1.1.7	England
EPI_ISL_992353	2021-01-20	B.1.1.7	England
EPI_ISL_992802	2021-01-20	B.1.1.7	England
EPI_ISL_932383	2021-01-20	B.1.1.7	England
EPI_ISL_916502	2021-01-20	B.1.1.7	England
EPI_ISL_932762	2021-01-20	B.1.1.7	England
EPI_ISL_916209	2021-01-20	B.1.1.7	England
EPI_ISL_907400	2021-01-20	B.1.1.7	England
EPI_ISL_920159	2021-01-20	B.1.1.7	England
EPI_ISL_916372	2021-01-20	B.1.1.7	England
EPI_ISL_908343	2021-01-20	B.1.1.7	England
EPI_ISL_992152	2021-01-20	B.1.1.7	England
EPI_ISL_916323	2021-01-20	B.1.1.7	England
EPI_ISL_954148	2021-01-20	B.1.1.7	Spain
EPI_ISL_1009095	2021-01-20	B.1.1.7	Spain
EPI_ISL_951829	2021-01-20	B.1.1.7	Wales
EPI_ISL_1048943	2021-01-21	B.1.1.7	Belgium
EPI_ISL_1049043	2021-01-21	B.1.1.7	Belgium
EPI_ISL_933034	2021-01-21	B.1.1.7	England
EPI_ISL_917675	2021-01-21	B.1.1.7	England
EPI_ISL_938311	2021-01-21	B.1.1.7	England
EPI_ISL_917572	2021-01-21	B.1.1.7	England
EPI_ISL_991400	2021-01-21	B.1.1.7	England
EPI_ISL_938380	2021-01-21	B.1.1.7	England
EPI_ISL_933156	2021-01-21	B.1.1.7	England
EPI_ISL_932559	2021-01-21	B.1.1.7	England
EPI_ISL_938469	2021-01-21	B.1.1.7	England
EPI_ISL_917709	2021-01-21	B.1.1.7	England
EPI_ISL_916434	2021-01-21	B.1.1.7	England
EPI_ISL_992876	2021-01-21	B.1.1.7	England
EPI_ISL_932904	2021-01-21	B.1.1.7	England
EPI_ISL_920557	2021-01-21	B.1.1.7	England
EPI_ISL_907645	2021-01-21	B.1.1.7	England
EPI_ISL_933374	2021-01-21	B.1.1.7	England
EPI_ISL_932602	2021-01-21	B.1.1.7	England
EPI_ISL_1105115	2021-01-21	B.1.1.7	England
EPI_ISL_907561	2021-01-21	B.1.1.7	England
EPI_ISL_922018	2021-01-21	B.1.1.7	England
EPI_ISL_917494	2021-01-21	B.1.1.7	England
EPI_ISL_939135	2021-01-21	B.1.1.7	England
EPI_ISL_907578	2021-01-21	B.1.1.7	England
EPI_ISL_907491	2021-01-21	B.1.1.7	England
EPI_ISL_992487	2021-01-21	B.1.1.7	England
EPI_ISL_992602	2021-01-21	B.1.1.7	England
EPI_ISL_933253	2021-01-21	B.1.1.7	England
EPI_ISL_907874	2021-01-21	B.1.1.7	England
EPI_ISL_908303	2021-01-21	B.1.1.7	England
EPI_ISL_912219	2021-01-21	B.1.1.7	England
EPI_ISL_908323	2021-01-21	B.1.1.7	England
EPI_ISL_938576	2021-01-21	B.1.1.7	England
EPI_ISL_912831	2021-01-21	B.1.1.7	France
EPI_ISL_1001352	2021-01-21	B.1.1.7	France
EPI_ISL_909879	2021-01-21	B.1.1.7	Ireland
EPI_ISL_1073370	2021-01-21	B.1.1.7	Israel
EPI_ISL_1073373	2021-01-21	B.1.1.7	Israel
EPI_ISL_1116827	2021-01-21	B.1.1.7	Portugal
EPI_ISL_917986	2021-01-21	B.1.1.7	Scotland
EPI_ISL_954147	2021-01-21	B.1.1.7	Spain
EPI_ISL_935088	2021-01-21	B.1.1.7	Turkey
EPI_ISL_935080	2021-01-21	B.1.1.7	Turkey
EPI_ISL_1008632	2021-01-21	B.1.1.7	Turkey
EPI_ISL_991208	2021-01-21	B.1.1.7	Wales
EPI_ISL_951684	2021-01-21	B.1.1.7	Wales
EPI_ISL_1049036	2021-01-22	B.1.1.7	Belgium
EPI_ISL_982266	2021-01-22	B.1.1.7	Belgium
EPI_ISL_920599	2021-01-22	B.1.1.7	England
EPI_ISL_939249	2021-01-22	B.1.1.7	England
EPI_ISL_907597	2021-01-22	B.1.1.7	England
EPI_ISL_917459	2021-01-22	B.1.1.7	England
EPI_ISL_1048078	2021-01-22	B.1.1.7	England
EPI_ISL_939494	2021-01-22	B.1.1.7	England
EPI_ISL_946580	2021-01-22	B.1.1.7	England
EPI_ISL_920541	2021-01-22	B.1.1.7	England
EPI_ISL_938074	2021-01-22	B.1.1.7	England
EPI_ISL_939076	2021-01-22	B.1.1.7	England
EPI_ISL_917625	2021-01-22	B.1.1.7	England
EPI_ISL_948752	2021-01-22	B.1.1.7	England
EPI_ISL_917185	2021-01-22	B.1.1.7	England
EPI_ISL_938158	2021-01-22	B.1.1.7	England
EPI_ISL_938989	2021-01-22	B.1.1.7	England
EPI_ISL_938983	2021-01-22	B.1.1.7	England
EPI_ISL_937907	2021-01-22	B.1.1.7	England
EPI_ISL_917202	2021-01-22	B.1.1.7	England
EPI_ISL_917297	2021-01-22	B.1.1.7	England
EPI_ISL_938192	2021-01-22	B.1.1.7	England
EPI_ISL_948621	2021-01-22	B.1.1.7	England
EPI_ISL_917463	2021-01-22	B.1.1.7	England
EPI_ISL_907604	2021-01-22	B.1.1.7	England
EPI_ISL_917646	2021-01-22	B.1.1.7	England
EPI_ISL_938016	2021-01-22	B.1.1.7	England
EPI_ISL_939057	2021-01-22	B.1.1.7	England
EPI_ISL_937975	2021-01-22	B.1.1.7	England
EPI_ISL_907515	2021-01-22	B.1.1.7	England
EPI_ISL_992248	2021-01-22	B.1.1.7	England
EPI_ISL_992162	2021-01-22	B.1.1.7	England
EPI_ISL_907566	2021-01-22	B.1.1.7	England
EPI_ISL_939223	2021-01-22	B.1.1.7	England
EPI_ISL_939030	2021-01-22	B.1.1.7	England
EPI_ISL_938141	2021-01-22	B.1.1.7	England
EPI_ISL_991501	2021-01-22	B.1.1.7	England
EPI_ISL_917285	2021-01-22	B.1.1.7	England
EPI_ISL_948471	2021-01-22	B.1.1.7	England
EPI_ISL_907576	2021-01-22	B.1.1.7	England
EPI_ISL_938024	2021-01-22	B.1.1.7	England
EPI_ISL_948087	2021-01-22	B.1.1.7	England
EPI_ISL_917618	2021-01-22	B.1.1.7	England
EPI_ISL_917765	2021-01-22	B.1.1.7	England
EPI_ISL_917500	2021-01-22	B.1.1.7	England
EPI_ISL_920772	2021-01-22	B.1.1.7	England
EPI_ISL_992247	2021-01-22	B.1.1.7	England
EPI_ISL_939422	2021-01-22	B.1.1.7	England
EPI_ISL_992325	2021-01-22	B.1.1.7	England
EPI_ISL_947798	2021-01-22	B.1.1.7	England
EPI_ISL_938063	2021-01-22	B.1.1.7	England
EPI_ISL_939388	2021-01-22	B.1.1.7	England
EPI_ISL_939164	2021-01-22	B.1.1.7	England
EPI_ISL_938009	2021-01-22	B.1.1.7	England
EPI_ISL_938091	2021-01-22	B.1.1.7	England
EPI_ISL_938048	2021-01-22	B.1.1.7	England
EPI_ISL_952498	2021-01-22	B.1.1.7	England
EPI_ISL_1082049	2021-01-22	B.1.1.7	Finland
EPI_ISL_1055183	2021-01-22	B.1.1.7	Ireland
EPI_ISL_953540	2021-01-22	B.1.1.7	Switzerland
EPI_ISL_940675	2021-01-22	B.1.1.7	Turkey
EPI_ISL_1008641	2021-01-22	B.1.1.7	Turkey
EPI_ISL_1064514	2021-01-22	B.1.1.7	USA
EPI_ISL_952231	2021-01-22	B.1.1.7	Wales
EPI_ISL_1052508	2021-01-22	B.1.1.7	Wales
EPI_ISL_938046	2021-01-23	B.1.1.7	England
EPI_ISL_937970	2021-01-23	B.1.1.7	England
EPI_ISL_947469	2021-01-23	B.1.1.7	England
EPI_ISL_932621	2021-01-23	B.1.1.7	England
EPI_ISL_938424	2021-01-23	B.1.1.7	England
EPI_ISL_950749	2021-01-23	B.1.1.7	England
EPI_ISL_938504	2021-01-23	B.1.1.7	England
EPI_ISL_947648	2021-01-23	B.1.1.7	England
EPI_ISL_1047664	2021-01-23	B.1.1.7	England
EPI_ISL_991730	2021-01-23	B.1.1.7	England
EPI_ISL_919124	2021-01-23	B.1.1.7	England
EPI_ISL_988397	2021-01-23	B.1.1.7	England
EPI_ISL_938794	2021-01-23	B.1.1.7	England
EPI_ISL_932454	2021-01-23	B.1.1.7	England
EPI_ISL_947590	2021-01-23	B.1.1.7	England
EPI_ISL_947555	2021-01-23	B.1.1.7	England
EPI_ISL_991763	2021-01-23	B.1.1.7	England
EPI_ISL_947448	2021-01-23	B.1.1.7	England
EPI_ISL_933003	2021-01-23	B.1.1.7	England
EPI_ISL_924300	2021-01-23	B.1.1.7	England
EPI_ISL_938525	2021-01-23	B.1.1.7	England
EPI_ISL_991685	2021-01-23	B.1.1.7	England
EPI_ISL_991837	2021-01-23	B.1.1.7	England
EPI_ISL_932222	2021-01-23	B.1.1.7	England
EPI_ISL_938530	2021-01-23	B.1.1.7	England
EPI_ISL_938263	2021-01-23	B.1.1.7	England
EPI_ISL_947549	2021-01-23	B.1.1.7	England
EPI_ISL_907274	2021-01-23	B.1.1.7	England
EPI_ISL_932947	2021-01-23	B.1.1.7	England
EPI_ISL_1081995	2021-01-23	B.1.1.7	Finland
EPI_ISL_1082068	2021-01-23	B.1.1.7	Finland
EPI_ISL_954013	2021-01-23	B.1.1.7	France
EPI_ISL_916564	2021-01-23	B.1.1.7	Scotland
EPI_ISL_954789	2021-01-23	B.1.1.7	Spain
EPI_ISL_1082322	2021-01-23	B.1.1.7	Switzerland
EPI_ISL_937592	2021-01-24	B.1.1.7	England
EPI_ISL_937717	2021-01-24	B.1.1.7	England
EPI_ISL_920632	2021-01-24	B.1.1.7	England
EPI_ISL_948210	2021-01-24	B.1.1.7	England
EPI_ISL_939185	2021-01-24	B.1.1.7	England
EPI_ISL_991657	2021-01-24	B.1.1.7	England
EPI_ISL_947714	2021-01-24	B.1.1.7	England
EPI_ISL_1051871	2021-01-24	B.1.1.7	England
EPI_ISL_932361	2021-01-24	B.1.1.7	England
EPI_ISL_947629	2021-01-24	B.1.1.7	England
EPI_ISL_947938	2021-01-24	B.1.1.7	England
EPI_ISL_948006	2021-01-24	B.1.1.7	England
EPI_ISL_947792	2021-01-24	B.1.1.7	England
EPI_ISL_947437	2021-01-24	B.1.1.7	England
EPI_ISL_948016	2021-01-24	B.1.1.7	England
EPI_ISL_939136	2021-01-24	B.1.1.7	England
EPI_ISL_937780	2021-01-24	B.1.1.7	England
EPI_ISL_938631	2021-01-24	B.1.1.7	England
EPI_ISL_932451	2021-01-24	B.1.1.7	England
EPI_ISL_932924	2021-01-24	B.1.1.7	England
EPI_ISL_931921	2021-01-24	B.1.1.7	England
EPI_ISL_939063	2021-01-24	B.1.1.7	England
EPI_ISL_938947	2021-01-24	B.1.1.7	England
EPI_ISL_939163	2021-01-24	B.1.1.7	England
EPI_ISL_938965	2021-01-24	B.1.1.7	England
EPI_ISL_948432	2021-01-24	B.1.1.7	England
EPI_ISL_991824	2021-01-24	B.1.1.7	England
EPI_ISL_939236	2021-01-24	B.1.1.7	England
EPI_ISL_939149	2021-01-24	B.1.1.7	England
EPI_ISL_948082	2021-01-24	B.1.1.7	England
EPI_ISL_991615	2021-01-24	B.1.1.7	England
EPI_ISL_953961	2021-01-24	B.1.1.7	France
EPI_ISL_1092563	2021-01-24	B.1.1.7	Ireland
EPI_ISL_1073382	2021-01-24	B.1.1.7	Israel
EPI_ISL_1014257	2021-01-24	B.1.1.7	Netherlands
EPI_ISL_1019666	2021-01-24	B.1.1.7	Scotland
EPI_ISL_1019730	2021-01-24	B.1.1.7	Scotland
EPI_ISL_1104262	2021-01-24	B.1.1.7	Scotland
EPI_ISL_1019781	2021-01-24	B.1.1.7	Scotland
EPI_ISL_1019608	2021-01-24	B.1.1.7	Scotland
EPI_ISL_1082367	2021-01-24	B.1.1.7	Switzerland
EPI_ISL_889440	2021-01-24	B.1.1.7	USA
EPI_ISL_951511	2021-01-24	B.1.1.7	Wales
EPI_ISL_1049035	2021-01-25	B.1.1.7	Belgium
EPI_ISL_973360	2021-01-25	B.1.1.7	Denmark
EPI_ISL_973329	2021-01-25	B.1.1.7	Denmark
EPI_ISL_972849	2021-01-25	B.1.1.7	Denmark
EPI_ISL_973274	2021-01-25	B.1.1.7	Denmark
EPI_ISL_972003	2021-01-25	B.1.1.7	Denmark
EPI_ISL_930412	2021-01-25	B.1.1.7	Denmark
EPI_ISL_970909	2021-01-25	B.1.1.7	Denmark
EPI_ISL_926797	2021-01-25	B.1.1.7	Denmark
EPI_ISL_973153	2021-01-25	B.1.1.7	Denmark
EPI_ISL_920685	2021-01-25	B.1.1.7	England
EPI_ISL_996974	2021-01-25	B.1.1.7	England
EPI_ISL_939284	2021-01-25	B.1.1.7	England
EPI_ISL_939400	2021-01-25	B.1.1.7	England
EPI_ISL_1052011	2021-01-25	B.1.1.7	England
EPI_ISL_920761	2021-01-25	B.1.1.7	England
EPI_ISL_931849	2021-01-25	B.1.1.7	England
EPI_ISL_1000816	2021-01-25	B.1.1.7	England
EPI_ISL_948323	2021-01-25	B.1.1.7	England
EPI_ISL_948164	2021-01-25	B.1.1.7	England
EPI_ISL_1044055	2021-01-25	B.1.1.7	England
EPI_ISL_991042	2021-01-25	B.1.1.7	England
EPI_ISL_958443	2021-01-25	B.1.1.7	England
EPI_ISL_931644	2021-01-25	B.1.1.7	England
EPI_ISL_990794	2021-01-25	B.1.1.7	England
EPI_ISL_996936	2021-01-25	B.1.1.7	England
EPI_ISL_931757	2021-01-25	B.1.1.7	England
EPI_ISL_990517	2021-01-25	B.1.1.7	England
EPI_ISL_1007558	2021-01-25	B.1.1.7	England
EPI_ISL_990467	2021-01-25	B.1.1.7	England
EPI_ISL_990723	2021-01-25	B.1.1.7	England
EPI_ISL_932032	2021-01-25	B.1.1.7	England
EPI_ISL_990773	2021-01-25	B.1.1.7	England
EPI_ISL_931622	2021-01-25	B.1.1.7	England
EPI_ISL_947349	2021-01-25	B.1.1.7	England
EPI_ISL_931714	2021-01-25	B.1.1.7	England
EPI_ISL_991104	2021-01-25	B.1.1.7	England
EPI_ISL_932151	2021-01-25	B.1.1.7	England
EPI_ISL_990675	2021-01-25	B.1.1.7	England
EPI_ISL_931626	2021-01-25	B.1.1.7	England
EPI_ISL_920763	2021-01-25	B.1.1.7	England
EPI_ISL_938812	2021-01-25	B.1.1.7	England
EPI_ISL_938779	2021-01-25	B.1.1.7	England
EPI_ISL_931887	2021-01-25	B.1.1.7	England
EPI_ISL_991535	2021-01-25	B.1.1.7	England
EPI_ISL_939499	2021-01-25	B.1.1.7	England
EPI_ISL_919166	2021-01-25	B.1.1.7	England
EPI_ISL_932986	2021-01-25	B.1.1.7	England
EPI_ISL_931808	2021-01-25	B.1.1.7	England
EPI_ISL_987527	2021-01-25	B.1.1.7	England
EPI_ISL_932204	2021-01-25	B.1.1.7	England
EPI_ISL_931924	2021-01-25	B.1.1.7	England
EPI_ISL_946509	2021-01-25	B.1.1.7	England
EPI_ISL_937647	2021-01-25	B.1.1.7	England
EPI_ISL_947243	2021-01-25	B.1.1.7	England
EPI_ISL_1104815	2021-01-25	B.1.1.7	England
EPI_ISL_924251	2021-01-25	B.1.1.7	England
EPI_ISL_924313	2021-01-25	B.1.1.7	England
EPI_ISL_991168	2021-01-25	B.1.1.7	England
EPI_ISL_991166	2021-01-25	B.1.1.7	England
EPI_ISL_991164	2021-01-25	B.1.1.7	England
EPI_ISL_931691	2021-01-25	B.1.1.7	England
EPI_ISL_990625	2021-01-25	B.1.1.7	England
EPI_ISL_931605	2021-01-25	B.1.1.7	England
EPI_ISL_948123	2021-01-25	B.1.1.7	England
EPI_ISL_938704	2021-01-25	B.1.1.7	England
EPI_ISL_931852	2021-01-25	B.1.1.7	England
EPI_ISL_931763	2021-01-25	B.1.1.7	England
EPI_ISL_996931	2021-01-25	B.1.1.7	England
EPI_ISL_931880	2021-01-25	B.1.1.7	England
EPI_ISL_938899	2021-01-25	B.1.1.7	England
EPI_ISL_932043	2021-01-25	B.1.1.7	England
EPI_ISL_948283	2021-01-25	B.1.1.7	England
EPI_ISL_938814	2021-01-25	B.1.1.7	England
EPI_ISL_1082011	2021-01-25	B.1.1.7	Finland
EPI_ISL_981475	2021-01-25	B.1.1.7	France
EPI_ISL_1092899	2021-01-25	B.1.1.7	Ireland
EPI_ISL_1073353	2021-01-25	B.1.1.7	Israel
EPI_ISL_1073345	2021-01-25	B.1.1.7	Israel
EPI_ISL_1014277	2021-01-25	B.1.1.7	Netherlands
EPI_ISL_979799	2021-01-25	B.1.1.7	Romania
EPI_ISL_1019673	2021-01-25	B.1.1.7	Scotland
EPI_ISL_948817	2021-01-25	B.1.1.7	Scotland
EPI_ISL_1019600	2021-01-25	B.1.1.7	Scotland
EPI_ISL_1019755	2021-01-25	B.1.1.7	Scotland
EPI_ISL_1019622	2021-01-25	B.1.1.7	Scotland
EPI_ISL_948914	2021-01-25	B.1.1.7	Scotland
EPI_ISL_953560	2021-01-25	B.1.1.7	Switzerland
EPI_ISL_979369	2021-01-25	B.1.1.7	USA
EPI_ISL_951927	2021-01-25	B.1.1.7	Wales
EPI_ISL_951556	2021-01-25	B.1.1.7	Wales
EPI_ISL_998229	2021-01-25	B.1.1.7	Northern Ireland
EPI_ISL_965416	2021-01-26	B.1.1.7	Belgium
EPI_ISL_958225	2021-01-26	B.1.1.7	England
EPI_ISL_946143	2021-01-26	B.1.1.7	England
EPI_ISL_946079	2021-01-26	B.1.1.7	England
EPI_ISL_1044204	2021-01-26	B.1.1.7	England
EPI_ISL_1047235	2021-01-26	B.1.1.7	England
EPI_ISL_959050	2021-01-26	B.1.1.7	England
EPI_ISL_958400	2021-01-26	B.1.1.7	England
EPI_ISL_948126	2021-01-26	B.1.1.7	England
EPI_ISL_945829	2021-01-26	B.1.1.7	England
EPI_ISL_990380	2021-01-26	B.1.1.7	England
EPI_ISL_958950	2021-01-26	B.1.1.7	England
EPI_ISL_987540	2021-01-26	B.1.1.7	England
EPI_ISL_947239	2021-01-26	B.1.1.7	England
EPI_ISL_945751	2021-01-26	B.1.1.7	England
EPI_ISL_959165	2021-01-26	B.1.1.7	England
EPI_ISL_990190	2021-01-26	B.1.1.7	England
EPI_ISL_945922	2021-01-26	B.1.1.7	England
EPI_ISL_959040	2021-01-26	B.1.1.7	England
EPI_ISL_996921	2021-01-26	B.1.1.7	England
EPI_ISL_958985	2021-01-26	B.1.1.7	England
EPI_ISL_945845	2021-01-26	B.1.1.7	England
EPI_ISL_945778	2021-01-26	B.1.1.7	England
EPI_ISL_959158	2021-01-26	B.1.1.7	England
EPI_ISL_946818	2021-01-26	B.1.1.7	England
EPI_ISL_945719	2021-01-26	B.1.1.7	England
EPI_ISL_1044075	2021-01-26	B.1.1.7	England
EPI_ISL_948268	2021-01-26	B.1.1.7	England
EPI_ISL_990337	2021-01-26	B.1.1.7	England
EPI_ISL_990205	2021-01-26	B.1.1.7	England
EPI_ISL_946185	2021-01-26	B.1.1.7	England
EPI_ISL_958975	2021-01-26	B.1.1.7	England
EPI_ISL_958452	2021-01-26	B.1.1.7	England
EPI_ISL_987525	2021-01-26	B.1.1.7	England
EPI_ISL_946775	2021-01-26	B.1.1.7	England
EPI_ISL_990320	2021-01-26	B.1.1.7	England
EPI_ISL_958458	2021-01-26	B.1.1.7	England
EPI_ISL_946833	2021-01-26	B.1.1.7	England
EPI_ISL_1046171	2021-01-26	B.1.1.7	England
EPI_ISL_987559	2021-01-26	B.1.1.7	England
EPI_ISL_1043928	2021-01-26	B.1.1.7	England
EPI_ISL_946460	2021-01-26	B.1.1.7	England
EPI_ISL_990750	2021-01-26	B.1.1.7	England
EPI_ISL_945789	2021-01-26	B.1.1.7	England
EPI_ISL_1047708	2021-01-26	B.1.1.7	England
EPI_ISL_959187	2021-01-26	B.1.1.7	England
EPI_ISL_1047377	2021-01-26	B.1.1.7	England
EPI_ISL_946927	2021-01-26	B.1.1.7	England
EPI_ISL_1044201	2021-01-26	B.1.1.7	England
EPI_ISL_1044014	2021-01-26	B.1.1.7	England
EPI_ISL_1082059	2021-01-26	B.1.1.7	Finland
EPI_ISL_1092442	2021-01-26	B.1.1.7	Ireland
EPI_ISL_1034988	2021-01-26	B.1.1.7	Netherlands
EPI_ISL_1013652	2021-01-26	B.1.1.7	Netherlands
EPI_ISL_1034978	2021-01-26	B.1.1.7	Netherlands
EPI_ISL_1013647	2021-01-26	B.1.1.7	Netherlands
EPI_ISL_984957	2021-01-26	B.1.1.7	Sweden
EPI_ISL_953574	2021-01-26	B.1.1.7	Switzerland
EPI_ISL_1020440	2021-01-26	B.1.1.7	Turkey
EPI_ISL_1016747	2021-01-26	B.1.1.7	USA
EPI_ISL_1016807	2021-01-26	B.1.1.7	USA
EPI_ISL_1057727	2021-01-26	B.1.1.7	Wales
EPI_ISL_930604	2021-01-27	B.1.1.7	Belgium
EPI_ISL_935695	2021-01-27	B.1.1.7	Belgium
EPI_ISL_1052067	2021-01-27	B.1.1.7	England
EPI_ISL_1006391	2021-01-27	B.1.1.7	England
EPI_ISL_996943	2021-01-27	B.1.1.7	England
EPI_ISL_1047536	2021-01-27	B.1.1.7	England
EPI_ISL_1046092	2021-01-27	B.1.1.7	England
EPI_ISL_957828	2021-01-27	B.1.1.7	England
EPI_ISL_1047392	2021-01-27	B.1.1.7	England
EPI_ISL_1046061	2021-01-27	B.1.1.7	England
EPI_ISL_996882	2021-01-27	B.1.1.7	England
EPI_ISL_957780	2021-01-27	B.1.1.7	England
EPI_ISL_1047344	2021-01-27	B.1.1.7	England
EPI_ISL_963718	2021-01-27	B.1.1.7	England
EPI_ISL_970800	2021-01-27	B.1.1.7	England
EPI_ISL_1052122	2021-01-27	B.1.1.7	England
EPI_ISL_949661	2021-01-27	B.1.1.7	England
EPI_ISL_946241	2021-01-27	B.1.1.7	England
EPI_ISL_1045985	2021-01-27	B.1.1.7	England
EPI_ISL_1006341	2021-01-27	B.1.1.7	England
EPI_ISL_1047566	2021-01-27	B.1.1.7	England
EPI_ISL_958842	2021-01-27	B.1.1.7	England
EPI_ISL_1046041	2021-01-27	B.1.1.7	England
EPI_ISL_1048237	2021-01-27	B.1.1.7	England
EPI_ISL_971284	2021-01-27	B.1.1.7	England
EPI_ISL_1052087	2021-01-27	B.1.1.7	England
EPI_ISL_1047213	2021-01-27	B.1.1.7	England
EPI_ISL_996982	2021-01-27	B.1.1.7	England
EPI_ISL_1052088	2021-01-27	B.1.1.7	England
EPI_ISL_1052077	2021-01-27	B.1.1.7	England
EPI_ISL_1043950	2021-01-27	B.1.1.7	England
EPI_ISL_958866	2021-01-27	B.1.1.7	England
EPI_ISL_958735	2021-01-27	B.1.1.7	England
EPI_ISL_970689	2021-01-27	B.1.1.7	England
EPI_ISL_1052103	2021-01-27	B.1.1.7	England
EPI_ISL_998559	2021-01-27	B.1.1.7	England
EPI_ISL_946426	2021-01-27	B.1.1.7	England
EPI_ISL_963906	2021-01-27	B.1.1.7	England
EPI_ISL_1006348	2021-01-27	B.1.1.7	England
EPI_ISL_958966	2021-01-27	B.1.1.7	England
EPI_ISL_1044079	2021-01-27	B.1.1.7	England
EPI_ISL_963779	2021-01-27	B.1.1.7	England
EPI_ISL_963970	2021-01-27	B.1.1.7	England
EPI_ISL_998994	2021-01-27	B.1.1.7	England
EPI_ISL_971228	2021-01-27	B.1.1.7	England
EPI_ISL_1046215	2021-01-27	B.1.1.7	England
EPI_ISL_1046250	2021-01-27	B.1.1.7	England
EPI_ISL_946309	2021-01-27	B.1.1.7	England
EPI_ISL_958908	2021-01-27	B.1.1.7	England
EPI_ISL_1052042	2021-01-27	B.1.1.7	England
EPI_ISL_1046187	2021-01-27	B.1.1.7	England
EPI_ISL_1051623	2021-01-27	B.1.1.7	England
EPI_ISL_996886	2021-01-27	B.1.1.7	England
EPI_ISL_1046216	2021-01-27	B.1.1.7	England
EPI_ISL_1047469	2021-01-27	B.1.1.7	England
EPI_ISL_997031	2021-01-27	B.1.1.7	England
EPI_ISL_1047524	2021-01-27	B.1.1.7	England
EPI_ISL_957862	2021-01-27	B.1.1.7	England
EPI_ISL_945441	2021-01-27	B.1.1.7	England
EPI_ISL_1047550	2021-01-27	B.1.1.7	England
EPI_ISL_1047254	2021-01-27	B.1.1.7	England
EPI_ISL_1006367	2021-01-27	B.1.1.7	England
EPI_ISL_945638	2021-01-27	B.1.1.7	England
EPI_ISL_957677	2021-01-27	B.1.1.7	England
EPI_ISL_1046078	2021-01-27	B.1.1.7	England
EPI_ISL_963900	2021-01-27	B.1.1.7	England
EPI_ISL_996942	2021-01-27	B.1.1.7	England
EPI_ISL_1047311	2021-01-27	B.1.1.7	England
EPI_ISL_1006482	2021-01-27	B.1.1.7	England
EPI_ISL_996911	2021-01-27	B.1.1.7	England
EPI_ISL_946170	2021-01-27	B.1.1.7	England
EPI_ISL_1046260	2021-01-27	B.1.1.7	England
EPI_ISL_1047175	2021-01-27	B.1.1.7	England
EPI_ISL_1047214	2021-01-27	B.1.1.7	England
EPI_ISL_1092379	2021-01-27	B.1.1.7	Ireland
EPI_ISL_1092651	2021-01-27	B.1.1.7	Ireland
EPI_ISL_1092513	2021-01-27	B.1.1.7	Ireland
EPI_ISL_990093	2021-01-27	B.1.1.7	Scotland
EPI_ISL_990084	2021-01-27	B.1.1.7	Scotland
EPI_ISL_990116	2021-01-27	B.1.1.7	Scotland
EPI_ISL_990104	2021-01-27	B.1.1.7	Scotland
EPI_ISL_953616	2021-01-27	B.1.1.7	Switzerland
EPI_ISL_1016733	2021-01-27	B.1.1.7	USA
EPI_ISL_999695	2021-01-27	B.1.1.7	Wales
EPI_ISL_952095	2021-01-27	B.1.1.7	Wales
EPI_ISL_1091401	2021-01-27	B.1.1.7	Poland
EPI_ISL_1014281	2021-01-28	B.1.1.7	Aruba
EPI_ISL_1049094	2021-01-28	B.1.1.7	Belgium
EPI_ISL_958084	2021-01-28	B.1.1.7	England
EPI_ISL_957930	2021-01-28	B.1.1.7	England
EPI_ISL_1046466	2021-01-28	B.1.1.7	England
EPI_ISL_963513	2021-01-28	B.1.1.7	England
EPI_ISL_946391	2021-01-28	B.1.1.7	England
EPI_ISL_963762	2021-01-28	B.1.1.7	England
EPI_ISL_998862	2021-01-28	B.1.1.7	England
EPI_ISL_946361	2021-01-28	B.1.1.7	England
EPI_ISL_963444	2021-01-28	B.1.1.7	England
EPI_ISL_969546	2021-01-28	B.1.1.7	England
EPI_ISL_1046378	2021-01-28	B.1.1.7	England
EPI_ISL_949916	2021-01-28	B.1.1.7	England
EPI_ISL_963430	2021-01-28	B.1.1.7	England
EPI_ISL_963467	2021-01-28	B.1.1.7	England
EPI_ISL_958171	2021-01-28	B.1.1.7	England
EPI_ISL_963730	2021-01-28	B.1.1.7	England
EPI_ISL_970724	2021-01-28	B.1.1.7	England
EPI_ISL_958567	2021-01-28	B.1.1.7	England
EPI_ISL_958609	2021-01-28	B.1.1.7	England
EPI_ISL_1103945	2021-01-28	B.1.1.7	England
EPI_ISL_958011	2021-01-28	B.1.1.7	England
EPI_ISL_958620	2021-01-28	B.1.1.7	England
EPI_ISL_1051630	2021-01-28	B.1.1.7	England
EPI_ISL_957992	2021-01-28	B.1.1.7	England
EPI_ISL_963407	2021-01-28	B.1.1.7	England
EPI_ISL_957914	2021-01-28	B.1.1.7	England
EPI_ISL_970875	2021-01-28	B.1.1.7	England
EPI_ISL_1006376	2021-01-28	B.1.1.7	England
EPI_ISL_956715	2021-01-28	B.1.1.7	England
EPI_ISL_958772	2021-01-28	B.1.1.7	England
EPI_ISL_970314	2021-01-28	B.1.1.7	England
EPI_ISL_958150	2021-01-28	B.1.1.7	England
EPI_ISL_1006500	2021-01-28	B.1.1.7	England
EPI_ISL_950651	2021-01-28	B.1.1.7	England
EPI_ISL_945514	2021-01-28	B.1.1.7	England
EPI_ISL_958573	2021-01-28	B.1.1.7	England
EPI_ISL_971261	2021-01-28	B.1.1.7	England
EPI_ISL_963963	2021-01-28	B.1.1.7	England
EPI_ISL_956819	2021-01-28	B.1.1.7	England
EPI_ISL_945459	2021-01-28	B.1.1.7	England
EPI_ISL_945031	2021-01-28	B.1.1.7	England
EPI_ISL_945882	2021-01-28	B.1.1.7	England
EPI_ISL_945757	2021-01-28	B.1.1.7	England
EPI_ISL_963392	2021-01-28	B.1.1.7	England
EPI_ISL_956550	2021-01-28	B.1.1.7	England
EPI_ISL_1108971	2021-01-28	B.1.1.7	England
EPI_ISL_1034974	2021-01-28	B.1.1.7	Netherlands
EPI_ISL_997131	2021-01-28	B.1.1.7	Scotland
EPI_ISL_945867	2021-01-28	B.1.1.7	Scotland
EPI_ISL_945792	2021-01-28	B.1.1.7	Scotland
EPI_ISL_945980	2021-01-28	B.1.1.7	Scotland
EPI_ISL_945747	2021-01-28	B.1.1.7	Scotland
EPI_ISL_953596	2021-01-28	B.1.1.7	Switzerland
EPI_ISL_1012608	2021-01-28	B.1.1.7	Wales
EPI_ISL_1058549	2021-01-29	B.1.1.7	Belgium
EPI_ISL_1073866	2021-01-29	B.1.1.7	Belgium
EPI_ISL_998027	2021-01-29	B.1.1.7	England
EPI_ISL_957019	2021-01-29	B.1.1.7	England
EPI_ISL_957982	2021-01-29	B.1.1.7	England
EPI_ISL_956489	2021-01-29	B.1.1.7	England
EPI_ISL_963697	2021-01-29	B.1.1.7	England
EPI_ISL_1104034	2021-01-29	B.1.1.7	England
EPI_ISL_957452	2021-01-29	B.1.1.7	England
EPI_ISL_944891	2021-01-29	B.1.1.7	England
EPI_ISL_957241	2021-01-29	B.1.1.7	England
EPI_ISL_958136	2021-01-29	B.1.1.7	England
EPI_ISL_998018	2021-01-29	B.1.1.7	England
EPI_ISL_987943	2021-01-29	B.1.1.7	England
EPI_ISL_944966	2021-01-29	B.1.1.7	England
EPI_ISL_970521	2021-01-29	B.1.1.7	England
EPI_ISL_1051645	2021-01-29	B.1.1.7	England
EPI_ISL_957447	2021-01-29	B.1.1.7	England
EPI_ISL_958199	2021-01-29	B.1.1.7	England
EPI_ISL_953266	2021-01-29	B.1.1.7	England
EPI_ISL_1050583	2021-01-29	B.1.1.7	England
EPI_ISL_1050644	2021-01-29	B.1.1.7	England
EPI_ISL_987721	2021-01-29	B.1.1.7	England
EPI_ISL_970301	2021-01-29	B.1.1.7	England
EPI_ISL_998095	2021-01-29	B.1.1.7	England
EPI_ISL_956771	2021-01-29	B.1.1.7	England
EPI_ISL_957816	2021-01-29	B.1.1.7	England
EPI_ISL_1103884	2021-01-29	B.1.1.7	England
EPI_ISL_987967	2021-01-29	B.1.1.7	England
EPI_ISL_964118	2021-01-29	B.1.1.7	England
EPI_ISL_957685	2021-01-29	B.1.1.7	England
EPI_ISL_944809	2021-01-29	B.1.1.7	England
EPI_ISL_964192	2021-01-29	B.1.1.7	England
EPI_ISL_1050295	2021-01-29	B.1.1.7	England
EPI_ISL_970364	2021-01-29	B.1.1.7	England
EPI_ISL_957578	2021-01-29	B.1.1.7	England
EPI_ISL_956895	2021-01-29	B.1.1.7	England
EPI_ISL_957760	2021-01-29	B.1.1.7	England
EPI_ISL_1050678	2021-01-29	B.1.1.7	England
EPI_ISL_998064	2021-01-29	B.1.1.7	England
EPI_ISL_957559	2021-01-29	B.1.1.7	England
EPI_ISL_969834	2021-01-29	B.1.1.7	England
EPI_ISL_957696	2021-01-29	B.1.1.7	England
EPI_ISL_957042	2021-01-29	B.1.1.7	England
EPI_ISL_1051590	2021-01-29	B.1.1.7	England
EPI_ISL_964544	2021-01-29	B.1.1.7	England
EPI_ISL_969948	2021-01-29	B.1.1.7	England
EPI_ISL_1050715	2021-01-29	B.1.1.7	England
EPI_ISL_970492	2021-01-29	B.1.1.7	England
EPI_ISL_957267	2021-01-29	B.1.1.7	England
EPI_ISL_957547	2021-01-29	B.1.1.7	England
EPI_ISL_1046663	2021-01-29	B.1.1.7	England
EPI_ISL_1105868	2021-01-29	B.1.1.7	England
EPI_ISL_987995	2021-01-29	B.1.1.7	England
EPI_ISL_970525	2021-01-29	B.1.1.7	England
EPI_ISL_1046681	2021-01-29	B.1.1.7	England
EPI_ISL_963108	2021-01-29	B.1.1.7	England
EPI_ISL_958179	2021-01-29	B.1.1.7	England
EPI_ISL_958134	2021-01-29	B.1.1.7	England
EPI_ISL_987718	2021-01-29	B.1.1.7	England
EPI_ISL_1046391	2021-01-29	B.1.1.7	England
EPI_ISL_1046358	2021-01-29	B.1.1.7	England
EPI_ISL_957948	2021-01-29	B.1.1.7	England
EPI_ISL_969489	2021-01-29	B.1.1.7	England
EPI_ISL_987659	2021-01-29	B.1.1.7	England
EPI_ISL_970566	2021-01-29	B.1.1.7	England
EPI_ISL_1046403	2021-01-29	B.1.1.7	England
EPI_ISL_957281	2021-01-29	B.1.1.7	England
EPI_ISL_1104872	2021-01-29	B.1.1.7	England
EPI_ISL_980228	2021-01-29	B.1.1.7	England
EPI_ISL_1054393	2021-01-29	B.1.1.7	England
EPI_ISL_998072	2021-01-29	B.1.1.7	England
EPI_ISL_1046489	2021-01-29	B.1.1.7	England
EPI_ISL_1035155	2021-01-29	B.1.1.7	Netherlands
EPI_ISL_989463	2021-01-29	B.1.1.7	Scotland
EPI_ISL_989927	2021-01-29	B.1.1.7	Scotland
EPI_ISL_989890	2021-01-29	B.1.1.7	Scotland
EPI_ISL_981577	2021-01-29	B.1.1.7	Switzerland
EPI_ISL_1036688	2021-01-29	B.1.1.7	USA
EPI_ISL_1016697	2021-01-29	B.1.1.7	USA
EPI_ISL_1036692	2021-01-29	B.1.1.7	USA
EPI_ISL_983670	2021-01-29	B.1.1.7	USA
EPI_ISL_979356	2021-01-30	B.1.1.7	Australia
EPI_ISL_1046575	2021-01-30	B.1.1.7	England
EPI_ISL_988348	2021-01-30	B.1.1.7	England
EPI_ISL_1047640	2021-01-30	B.1.1.7	England
EPI_ISL_957625	2021-01-30	B.1.1.7	England
EPI_ISL_987805	2021-01-30	B.1.1.7	England
EPI_ISL_957294	2021-01-30	B.1.1.7	England
EPI_ISL_980101	2021-01-30	B.1.1.7	England
EPI_ISL_987784	2021-01-30	B.1.1.7	England
EPI_ISL_963281	2021-01-30	B.1.1.7	England
EPI_ISL_989183	2021-01-30	B.1.1.7	England
EPI_ISL_962984	2021-01-30	B.1.1.7	England
EPI_ISL_969609	2021-01-30	B.1.1.7	England
EPI_ISL_964645	2021-01-30	B.1.1.7	England
EPI_ISL_963185	2021-01-30	B.1.1.7	England
EPI_ISL_963159	2021-01-30	B.1.1.7	England
EPI_ISL_962981	2021-01-30	B.1.1.7	England
EPI_ISL_989147	2021-01-30	B.1.1.7	England
EPI_ISL_964736	2021-01-30	B.1.1.7	England
EPI_ISL_987926	2021-01-30	B.1.1.7	England
EPI_ISL_964711	2021-01-30	B.1.1.7	England
EPI_ISL_988007	2021-01-30	B.1.1.7	England
EPI_ISL_980215	2021-01-30	B.1.1.7	England
EPI_ISL_987932	2021-01-30	B.1.1.7	England
EPI_ISL_963231	2021-01-30	B.1.1.7	England
EPI_ISL_989061	2021-01-30	B.1.1.7	England
EPI_ISL_1046537	2021-01-30	B.1.1.7	England
EPI_ISL_980694	2021-01-30	B.1.1.7	England
EPI_ISL_987661	2021-01-30	B.1.1.7	England
EPI_ISL_996616	2021-01-30	B.1.1.7	England
EPI_ISL_980600	2021-01-30	B.1.1.7	England
EPI_ISL_980786	2021-01-30	B.1.1.7	England
EPI_ISL_969695	2021-01-30	B.1.1.7	England
EPI_ISL_964787	2021-01-30	B.1.1.7	England
EPI_ISL_964557	2021-01-30	B.1.1.7	England
EPI_ISL_969889	2021-01-30	B.1.1.7	England
EPI_ISL_1053977	2021-01-30	B.1.1.7	England
EPI_ISL_987726	2021-01-30	B.1.1.7	England
EPI_ISL_964251	2021-01-30	B.1.1.7	England
EPI_ISL_987832	2021-01-30	B.1.1.7	England
EPI_ISL_1046533	2021-01-30	B.1.1.7	England
EPI_ISL_963276	2021-01-30	B.1.1.7	England
EPI_ISL_980647	2021-01-30	B.1.1.7	England
EPI_ISL_957154	2021-01-30	B.1.1.7	England
EPI_ISL_980117	2021-01-30	B.1.1.7	England
EPI_ISL_1052153	2021-01-30	B.1.1.7	England
EPI_ISL_1046642	2021-01-30	B.1.1.7	England
EPI_ISL_1051264	2021-01-30	B.1.1.7	England
EPI_ISL_964689	2021-01-30	B.1.1.7	England
EPI_ISL_1054074	2021-01-30	B.1.1.7	England
EPI_ISL_964755	2021-01-30	B.1.1.7	England
EPI_ISL_969517	2021-01-30	B.1.1.7	England
EPI_ISL_1046687	2021-01-30	B.1.1.7	England
EPI_ISL_957095	2021-01-30	B.1.1.7	England
EPI_ISL_980718	2021-01-30	B.1.1.7	England
EPI_ISL_989296	2021-01-30	B.1.1.7	England
EPI_ISL_980747	2021-01-30	B.1.1.7	England
EPI_ISL_964581	2021-01-30	B.1.1.7	England
EPI_ISL_964017	2021-01-30	B.1.1.7	England
EPI_ISL_1104956	2021-01-30	B.1.1.7	England
EPI_ISL_964718	2021-01-30	B.1.1.7	England
EPI_ISL_963986	2021-01-30	B.1.1.7	England
EPI_ISL_963064	2021-01-30	B.1.1.7	England
EPI_ISL_963254	2021-01-30	B.1.1.7	England
EPI_ISL_980593	2021-01-30	B.1.1.7	England
EPI_ISL_980710	2021-01-30	B.1.1.7	England
EPI_ISL_1046750	2021-01-30	B.1.1.7	England
EPI_ISL_1054083	2021-01-30	B.1.1.7	Scotland
EPI_ISL_1054035	2021-01-30	B.1.1.7	Scotland
EPI_ISL_1054026	2021-01-30	B.1.1.7	Scotland
EPI_ISL_977509	2021-01-30	B.1.1.7	Spain
EPI_ISL_981571	2021-01-30	B.1.1.7	Switzerland
EPI_ISL_981584	2021-01-30	B.1.1.7	Switzerland
EPI_ISL_989723	2021-01-30	B.1.1.7	Wales
EPI_ISL_952376	2021-01-30	B.1.1.7	Wales
EPI_ISL_953472	2021-01-30	B.1.1.7	Belgium
EPI_ISL_1046493	2021-01-30	B.1.1.7	Northern Ireland
EPI_ISL_1046726	2021-01-30	B.1.1.7	Northern Ireland
EPI_ISL_1046411	2021-01-30	B.1.1.7	Northern Ireland
EPI_ISL_957242	2021-01-31	B.1.1.7	England
EPI_ISL_964443	2021-01-31	B.1.1.7	England
EPI_ISL_1047767	2021-01-31	B.1.1.7	England
EPI_ISL_950673	2021-01-31	B.1.1.7	England
EPI_ISL_1047788	2021-01-31	B.1.1.7	England
EPI_ISL_963070	2021-01-31	B.1.1.7	England
EPI_ISL_980112	2021-01-31	B.1.1.7	England
EPI_ISL_980698	2021-01-31	B.1.1.7	England
EPI_ISL_986062	2021-01-31	B.1.1.7	England
EPI_ISL_989307	2021-01-31	B.1.1.7	England
EPI_ISL_988491	2021-01-31	B.1.1.7	England
EPI_ISL_964455	2021-01-31	B.1.1.7	England
EPI_ISL_988668	2021-01-31	B.1.1.7	England
EPI_ISL_963127	2021-01-31	B.1.1.7	England
EPI_ISL_986087	2021-01-31	B.1.1.7	England
EPI_ISL_988670	2021-01-31	B.1.1.7	England
EPI_ISL_1050907	2021-01-31	B.1.1.7	England
EPI_ISL_988682	2021-01-31	B.1.1.7	England
EPI_ISL_980036	2021-01-31	B.1.1.7	England
EPI_ISL_989079	2021-01-31	B.1.1.7	England
EPI_ISL_980799	2021-01-31	B.1.1.7	England
EPI_ISL_963004	2021-01-31	B.1.1.7	England
EPI_ISL_1051278	2021-01-31	B.1.1.7	England
EPI_ISL_963258	2021-01-31	B.1.1.7	England
EPI_ISL_989285	2021-01-31	B.1.1.7	England
EPI_ISL_1047765	2021-01-31	B.1.1.7	England
EPI_ISL_980048	2021-01-31	B.1.1.7	England
EPI_ISL_957206	2021-01-31	B.1.1.7	England
EPI_ISL_1035076	2021-01-31	B.1.1.7	Netherlands
EPI_ISL_981651	2021-01-31	B.1.1.7	Switzerland
EPI_ISL_981680	2021-01-31	B.1.1.7	Switzerland
EPI_ISL_1081069	2021-01-31	B.1.1.7	USA
EPI_ISL_983660	2021-01-31	B.1.1.7	USA
EPI_ISL_955909	2021-01-31	B.1.1.7	USA
EPI_ISL_1053597	2021-01-31	B.1.1.7	Wales
EPI_ISL_999518	2021-01-31	B.1.1.7	Wales
EPI_ISL_1014271	2021-02-01	B.1.1.7	Aruba
EPI_ISL_1050394	2021-02-01	B.1.1.7	Belgium
EPI_ISL_1024296	2021-02-01	B.1.1.7	Denmark
EPI_ISL_1023782	2021-02-01	B.1.1.7	Denmark
EPI_ISL_1023903	2021-02-01	B.1.1.7	Denmark
EPI_ISL_1024104	2021-02-01	B.1.1.7	Denmark
EPI_ISL_972018	2021-02-01	B.1.1.7	Denmark
EPI_ISL_1024035	2021-02-01	B.1.1.7	Denmark
EPI_ISL_971785	2021-02-01	B.1.1.7	Denmark
EPI_ISL_1024843	2021-02-01	B.1.1.7	Denmark
EPI_ISL_973487	2021-02-01	B.1.1.7	Denmark
EPI_ISL_1024330	2021-02-01	B.1.1.7	Denmark
EPI_ISL_1024795	2021-02-01	B.1.1.7	Denmark
EPI_ISL_1023753	2021-02-01	B.1.1.7	Denmark
EPI_ISL_1024226	2021-02-01	B.1.1.7	Denmark
EPI_ISL_988392	2021-02-01	B.1.1.7	England
EPI_ISL_1006855	2021-02-01	B.1.1.7	England
EPI_ISL_1007005	2021-02-01	B.1.1.7	England
EPI_ISL_1007173	2021-02-01	B.1.1.7	England
EPI_ISL_988275	2021-02-01	B.1.1.7	England
EPI_ISL_988373	2021-02-01	B.1.1.7	England
EPI_ISL_988372	2021-02-01	B.1.1.7	England
EPI_ISL_1007141	2021-02-01	B.1.1.7	England
EPI_ISL_996662	2021-02-01	B.1.1.7	England
EPI_ISL_1006764	2021-02-01	B.1.1.7	England
EPI_ISL_1007122	2021-02-01	B.1.1.7	England
EPI_ISL_1051743	2021-02-01	B.1.1.7	England
EPI_ISL_1070095	2021-02-01	B.1.1.7	England
EPI_ISL_1006699	2021-02-01	B.1.1.7	England
EPI_ISL_986080	2021-02-01	B.1.1.7	England
EPI_ISL_986012	2021-02-01	B.1.1.7	England
EPI_ISL_1006756	2021-02-01	B.1.1.7	England
EPI_ISL_1007124	2021-02-01	B.1.1.7	England
EPI_ISL_1006766	2021-02-01	B.1.1.7	England
EPI_ISL_1052221	2021-02-01	B.1.1.7	England
EPI_ISL_1006740	2021-02-01	B.1.1.7	England
EPI_ISL_996666	2021-02-01	B.1.1.7	England
EPI_ISL_988403	2021-02-01	B.1.1.7	England
EPI_ISL_964430	2021-02-01	B.1.1.7	England
EPI_ISL_988336	2021-02-01	B.1.1.7	England
EPI_ISL_1007054	2021-02-01	B.1.1.7	England
EPI_ISL_1006609	2021-02-01	B.1.1.7	England
EPI_ISL_1050345	2021-02-01	B.1.1.7	England
EPI_ISL_981413	2021-02-01	B.1.1.7	France
EPI_ISL_981418	2021-02-01	B.1.1.7	France
EPI_ISL_1013212	2021-02-01	B.1.1.7	France
EPI_ISL_1013213	2021-02-01	B.1.1.7	France
EPI_ISL_1092974	2021-02-01	B.1.1.7	Ireland
EPI_ISL_1092786	2021-02-01	B.1.1.7	Ireland
EPI_ISL_1092561	2021-02-01	B.1.1.7	Ireland
EPI_ISL_1092701	2021-02-01	B.1.1.7	Ireland
EPI_ISL_1001190	2021-02-01	B.1.1.7	Ireland
EPI_ISL_1035054	2021-02-01	B.1.1.7	Netherlands
EPI_ISL_989687	2021-02-01	B.1.1.7	Scotland
EPI_ISL_989646	2021-02-01	B.1.1.7	Scotland
EPI_ISL_989542	2021-02-01	B.1.1.7	Scotland
EPI_ISL_989651	2021-02-01	B.1.1.7	Scotland
EPI_ISL_989559	2021-02-01	B.1.1.7	Scotland
EPI_ISL_1014806	2021-02-01	B.1.1.7	USA
EPI_ISL_1014807	2021-02-01	B.1.1.7	USA
EPI_ISL_988396	2021-02-01	B.1.1.7	Wales
EPI_ISL_1053599	2021-02-01	B.1.1.7	Wales
EPI_ISL_999612	2021-02-01	B.1.1.7	Wales
EPI_ISL_1053605	2021-02-01	B.1.1.7	Wales
EPI_ISL_1045379	2021-02-02	B.1.1.7	England
EPI_ISL_1043415	2021-02-02	B.1.1.7	England
EPI_ISL_1052646	2021-02-02	B.1.1.7	England
EPI_ISL_1070038	2021-02-02	B.1.1.7	England
EPI_ISL_989010	2021-02-02	B.1.1.7	England
EPI_ISL_1042195	2021-02-02	B.1.1.7	England
EPI_ISL_1045350	2021-02-02	B.1.1.7	England
EPI_ISL_1045744	2021-02-02	B.1.1.7	England
EPI_ISL_1042114	2021-02-02	B.1.1.7	England
EPI_ISL_988733	2021-02-02	B.1.1.7	England
EPI_ISL_1052429	2021-02-02	B.1.1.7	England
EPI_ISL_964837	2021-02-02	B.1.1.7	England
EPI_ISL_1052414	2021-02-02	B.1.1.7	England
EPI_ISL_1045720	2021-02-02	B.1.1.7	England
EPI_ISL_1052670	2021-02-02	B.1.1.7	England
EPI_ISL_1042086	2021-02-02	B.1.1.7	England
EPI_ISL_1092762	2021-02-02	B.1.1.7	Ireland
EPI_ISL_1001200	2021-02-02	B.1.1.7	Ireland
EPI_ISL_1035109	2021-02-02	B.1.1.7	Netherlands
EPI_ISL_1048424	2021-02-02	B.1.1.7	Poland
EPI_ISL_1046880	2021-02-02	B.1.1.7	Spain
EPI_ISL_985354	2021-02-02	B.1.1.7	Sweden
EPI_ISL_1008921	2021-02-02	B.1.1.7	USA
EPI_ISL_1000095	2021-02-02	B.1.1.7	Wales
EPI_ISL_999781	2021-02-02	B.1.1.7	Wales
EPI_ISL_999949	2021-02-02	B.1.1.7	Wales
EPI_ISL_1057810	2021-02-02	B.1.1.7	Northern Ireland
EPI_ISL_1063295	2021-02-02	B.1.1.7	Northern Ireland
EPI_ISL_980334	2021-02-03	B.1.1.7	England
EPI_ISL_1033905	2021-02-03	B.1.1.7	England
EPI_ISL_989405	2021-02-03	B.1.1.7	England
EPI_ISL_1042765	2021-02-03	B.1.1.7	England
EPI_ISL_1070122	2021-02-03	B.1.1.7	England
EPI_ISL_1052367	2021-02-03	B.1.1.7	England
EPI_ISL_980306	2021-02-03	B.1.1.7	England
EPI_ISL_1105087	2021-02-03	B.1.1.7	England
EPI_ISL_1043412	2021-02-03	B.1.1.7	England
EPI_ISL_987061	2021-02-03	B.1.1.7	England
EPI_ISL_980314	2021-02-03	B.1.1.7	England
EPI_ISL_1109312	2021-02-03	B.1.1.7	England
EPI_ISL_980455	2021-02-03	B.1.1.7	England
EPI_ISL_1042803	2021-02-03	B.1.1.7	England
EPI_ISL_985652	2021-02-03	B.1.1.7	England
EPI_ISL_980513	2021-02-03	B.1.1.7	England
EPI_ISL_1042626	2021-02-03	B.1.1.7	England
EPI_ISL_980544	2021-02-03	B.1.1.7	England
EPI_ISL_986432	2021-02-03	B.1.1.7	England
EPI_ISL_980261	2021-02-03	B.1.1.7	England
EPI_ISL_980466	2021-02-03	B.1.1.7	England
EPI_ISL_989417	2021-02-03	B.1.1.7	England
EPI_ISL_1005990	2021-02-03	B.1.1.7	England
EPI_ISL_986859	2021-02-03	B.1.1.7	England
EPI_ISL_1047083	2021-02-03	B.1.1.7	England
EPI_ISL_986148	2021-02-03	B.1.1.7	England
EPI_ISL_988911	2021-02-03	B.1.1.7	England
[truncated: 3,718 more rows]
